# Supplementary material for: SILAC-based quantification of changes in protein tyrosine phosphorylation induced by Interleukin-2 (IL-2) and IL-15 in T-lymphocytes
Source: Data Brief. 2015 Aug 22;5:53–8. doi: 10.1016/j.dib.2015.08.007 (PMC4564383; doi:10.1016/j.dib.2015.08.007)
Supplement: Supplementary file 1 — Supplementary data [file mmc1.zip]

Archive with 1 entries (1 files):
- Suppl. Fig. 1.tif
