# Supplementary material for: SILAC-based quantification of changes in protein tyrosine phosphorylation induced by Interleukin-2 (IL-2) and IL-15 in T-lymphocytes
Source: Data Brief. 2015 Aug 22;5:53–8. doi: 10.1016/j.dib.2015.08.007 (PMC4564383; doi:10.1016/j.dib.2015.08.007)
Supplement: Supplementary file 2 — Supplementary data [file mmc2.xlsx]

## Sheet: Protein List
Supplementary Table 1. List of all identified and quantified proteins in the two independent biological replicates.
The 41 proteins that are consistently regulated in both replica with a IL-2/Ctr or IL-15/Ctr ratio > 1.5 and significance p-value < 0.01 are coloured in orange
								Combined values						Replica 1						Replica 2
Uniprot	Protein Names	Gene Names	Peptides (seq)	Unique Peptides (seq)	Sequence Coverage [%]	Mol. Weight [kDa]	PEP	IL-2/Ctr ratio	IL-2/Ctr Variability [%]	IL-2/Ctr Ratio Count	IL-15/Ctr ratio	IL-15/Ctr Variability [%]	IL-15/Ctr Ratio Count	IL-2/Ctr ratio	IL-2/Ctr Variability [%]	IL-2/Ctr Ratio Count	IL-15/Ctr ratio	IL-15/Ctr Variability [%]	IL-15/Ctr Ratio Count	IL-2/Ctr ratio	IL-2/Ctr Variability [%]	IL-2/Ctr Ratio Count	IL-15/Ctr ratio	IL-15/Ctr Variability [%]	IL-15/Ctr Ratio Count
P31785	Cytokine receptor common subunit gamma	IL2RG	11	11	31.4	42.287	0	23.551	136.39	67	10.422	133.32	67	24.054	152.56	49	11.012	148.84	49	19.695	77.971	18	9.1858	80.322	18
Q9H706	Protein FAM59A	FAM59A	16	16	22.6	97.185	2.4131e-135	20.926	115.3	22	19.884	128.06	22	22.032	81.859	18	21.722	90.398	18	2.0222	151.91	4	1.4457	166.7	4
P52333	Tyrosine-protein kinase JAK3	JAK3	49	49	40.2	125.1	0	20.75	111.44	258	19.695	113.86	258	21.465	114.19	156	19.695	118.02	156	20.456	107.58	102	19.784	107.69	102
P29353-6	SHC-transforming protein 1	SHC1	24	6	48.1	62.892	0	17.597	129.84	64	17.043	130.16	64	15.967	142.6	49	16.79	143.62	49	19.333	76.325	15	17.3	73.898	15
Q8WWW8-2	GRB2-associated-binding protein 3	GAB3	18	18	30.8	65.659	1.2296e-156	14.735	100.71	21	13.761	103.5	21	21.444	102.96	15	28.282	106.06	15	13.758	98.765	6	13.168	90.011	6
P14784	Interleukin-2 receptor subunit beta	IL2RB	17	17	48.5	61.116	0	14.366	88.816	138	13.575	90.721	138	15.096	87.098	96	14.753	87.212	96	12.114	91.83	42	8.755	93.95	42
P23458	Tyrosine-protein kinase JAK1	JAK1	56	54	45.1	133.28	0	13.559	81.844	144	13.514	87.219	144	16.738	82.418	91	15.898	85.727	91	9.2954	69.09	53	8.6892	76.718	53
A7KAX9	Rho GTPase-activating protein 32	ARHGAP32	23	22	13.5	230.53	9.2053e-72	9.4572	67.137	25	6.873	64.935	25	8.4602	71.42	20	7.9926	71.327	20	10.583	30.661	5	6.8059	33.272	5
P50613	Cyclin-dependent kinase 7	CDK7	2	2	4.3	39.038	0.00011546	9.1117	99.071	3	7.8177	102.44	3	48.815	NaN	1	44.324	NaN	1	8.7866	5.1386	2	7.5268	5.3621	2
Q9UQC2	GRB2-associated-binding protein 2	GAB2	15	15	27.1	74.457	3.5879e-54	8.7059	44.866	28	8.3712	47.517	28	9.2051	48.733	17	10.102	46.472	17	8.6897	39.274	11	7.8522	42.653	11
O00750	Phosphatidylinositol 4-phosphate 3-kinase C2 domain-containing subunit beta	PIK3C2B	12	12	8.4	184.77	1.1017e-27	8.2613	31.085	9	6.1721	42.25	9	8.3162	30.432	8	6.9972	27.196	8	5.091	NaN	1	2.5735	NaN	1
Q9UGP4	LIM domain-containing protein 1	LIMD1	8	8	19.2	72.189	1.0812e-33	8.0111	66.792	12	8.2276	60.178	12	6.5825	70.405	9	7.0389	63.866	9	11.7	56.264	3	9.617	59.492	3
O75886	Signal transducing adapter molecule 2	STAM2	14	12	29	58.164	2.9428e-148	7.1805	29.684	32	3.5777	38.415	32	7.7597	32.624	24	4.0381	40.949	24	5.9924	15.327	8	2.8063	17.913	8
P27361	Mitogen-activated protein kinase 3	MAPK3	15	12	45.4	43.135	1.4342e-133	6.1165	54.856	26	8.6346	57.829	26	5.707	40.333	14	11.313	33.315	14	10.279	62.033	12	5.8439	46.371	12
Q06124-2	Tyrosine-protein phosphatase non-receptor type 11	PTPN11	29	1	48.7	68.01	2.4187e-178	5.5279	67.827	57	5.3436	72.835	57	3.2909	70.832	39	3.8799	84.11	39	8.9329	42.944	18	5.4963	38.014	18
P42336	Phosphatidylinositol 4,5-bisphosphate 3-kinase catalytic subunit alpha isoform	PIK3CA	4	4	4.2	124.28	7.4878e-11	5.4279	28.333	4	6.1663	51.709	4	5.5343	33.112	3	6.7659	33.614	3	5.3237	NaN	1	3.093	NaN	1
P51692	Signal transducer and activator of transcription 5B	STAT5B	17	5	22	89.865	8.3712e-134	4.9841	63.825	33	4.3113	60.594	33	3.3433	65.826	23	3.6971	64.427	23	5.2657	59.022	10	4.9622	53.794	10
O14964	Hepatocyte growth factor-regulated tyrosine kinase substrate	HGS	22	22	26.9	86.191	1.7065e-219	4.9673	43.375	41	2.8021	47.116	41	5.0573	33.139	21	3.4696	29.384	21	4.8041	52.916	20	2.3712	54.39	20
Q92835	Phosphatidylinositol 3,4,5-trisphosphate 5-phosphatase 1	INPP5D	13	11	11.9	133.29	4.73e-107	4.9652	55.759	11	3.0927	60.263	11	4.3883	18.187	9	2.51	25.959	9	15.338	54.869	2	10.198	68.908	2
P28482	Mitogen-activated protein kinase 1	MAPK1	17	14	42.2	41.389	5.3236e-84	4.9154	92.194	41	7.5194	92.887	41	4.4598	86.666	30	8.4383	89.48	30	8.8642	95.386	11	5.7483	97.453	11
Q07890	Son of sevenless homolog 2	SOS2	18	13	12.9	152.98	2.1007e-42	4.8202	79.155	12	5.3782	78.185	12	4.4682	82.332	11	5.7555	78.841	11	5.2747	NaN	1	2.0793	NaN	1
E9PHX7	Arf-GAP domain and FG repeat-containing protein 1	AGFG1	8	8	18.2	60.766	3.6898e-22	4.8049	40.867	11	4.6394	37.87	11	5.5935	37.727	9	5.2689	33.502	9	2.8165	1.2902	2	2.8327	1.2544	2
P42566	Epidermal growth factor receptor substrate 15	EPS15	25	25	38.3	98.655	2.4577e-168	4.733	34.815	39	4.0444	44.74	39	4.6382	30.081	32	4.3576	35.146	32	4.8563	51.323	7	2.0201	29.2	7
P22681	E3 ubiquitin-protein ligase CBL	CBL	15	14	20.8	99.632	2.8213e-55	4.7191	30.795	20	3.9991	19.856	20	4.5655	24.858	18	3.9286	20.725	18	8.1714	3.4726	2	4.2125	5.7938	2
Q93052	Lipoma-preferred partner	LPP	8	8	16.5	65.746	8.701e-22	4.4529	24.856	8	4.8173	32.771	8	4.9171	26.294	7	4.8611	26.303	7	3.8694	NaN	1	2.5801	NaN	1
O15357	Phosphatidylinositol 3,4,5-trisphosphate 5-phosphatase 2	INPPL1	25	23	21.5	138.6	1.1462e-66	4.1194	43.125	33	3.6494	38.76	33	4.1068	43.612	28	3.677	41.201	28	5.754	29.28	5	3.3945	23.115	5
Q92783	Signal transducing adapter molecule 1	STAM	15	13	32.4	59.179	1.189e-211	4.1146	44.215	37	2.5795	42.039	37	4.1151	47.591	24	2.8949	37.608	24	4.1146	38.083	13	1.9094	39.045	13
Q07889	Son of sevenless homolog 1	SOS1	22	17	18.2	152.46	2.7382e-86	3.9274	48.649	34	4.2786	60.155	34	4.0429	48.813	29	4.5026	50.385	29	3.1155	46.839	5	1.3566	51.765	5
O00459	Phosphatidylinositol 3-kinase regulatory subunit beta	PIK3R2	22	21	37.2	81.544	1.573e-106	3.5343	25.202	29	3.5321	20.926	29	3.5295	25.41	22	3.5527	19.931	22	4.0726	24.996	7	3.2465	20.031	7
F6TDL0	Phosphatidylinositol 3-kinase regulatory subunit gamma	PIK3R3	10	7	23.9	59.394	1.6297e-24	3.2055	46.118	8	4.0544	44.306	8	2.9415	47.863	6	4.1944	52.034	6	4.0753	15.998	2	3.5664	13.742	2
P42338	Phosphatidylinositol 4,5-bisphosphate 3-kinase catalytic subunit beta isoform	PIK3CB	12	12	11.3	122.76	9.3431e-56	3.0882	45.547	21	2.7076	39.894	21	2.5533	45.027	10	2.6174	41.152	10	3.7514	31.984	11	2.8123	35.519	11
P40763	Signal transducer and activator of transcription 3	STAT3	21	21	33.2	88.067	2.6539e-125	2.7484	22.965	25	2.719	22.361	25	2.7484	23.491	21	2.7063	21.725	21	2.7068	22.202	4	3.0246	29.077	4
Q9UBC2-2	Epidermal growth factor receptor substrate 15-like 1	EPS15L1	48	48	57.5	99.605	0	2.7432	32.497	170	3.2152	41.962	170	3.254	30.925	108	3.8838	28.066	108	2.451	29.427	62	1.8528	20.58	62
F5H301	Tight junction protein ZO-2	TJP2	20	20	17.3	137.34	1.6882e-85	2.7259	63.409	16	3.1091	40.971	16	2.4476	56.68	13	3.0833	45.297	13	5.6759	8.0687	3	3.2151	10.203	3
P27986-4	Phosphatidylinositol 3-kinase regulatory subunit alpha	PIK3R1	27	23	33.9	84.473	1.6259e-129	2.6998	27.362	46	2.835	35.848	46	2.5335	24.852	32	2.7359	37.745	32	3.7046	14.347	14	3.0988	32.416	14
P09496	Clathrin light chain A	CLTA	4	4	18.5	27.076	1.6489e-21	2.6213	14.46	7	3.4127	6.9401	7	2.5714	8.4103	6	3.4203	7.1676	6	3.6007	NaN	1	3.2509	NaN	1
Q00610	Clathrin heavy chain 1	CLTC	84	65	53.5	191.61	0	2.5888	62.738	210	3.0738	50.413	210	2.5319	67.481	168	3.1611	54.077	168	3.2554	20.513	42	2.3083	22.154	42
Q5SR50	Phosphatidylinositol 4,5-bisphosphate 3-kinase catalytic subunit delta isoform	PIK3CD	11	11	9.5	122	2.1416e-28	2.3898	54.932	20	2.1409	47.194	20	1.7761	52.233	11	2.0511	48.593	11	3.003	36.829	9	2.5957	40.702	9
P62993	Growth factor receptor-bound protein 2	GRB2	15	15	67.3	25.206	7.9371e-48	2.3346	14.162	24	2.21	20.045	24	2.2318	12.388	16	2.3258	22.247	16	2.7178	11.548	8	2.0573	11.065	8
P30626	Sorcin	SRI	5	5	23.7	21.676	1.1392e-20	2.0115	46.364	12	2.269	28.458	12	1.8598	11.315	8	2.1929	17.441	8	4.9283	15.396	4	3.5282	15.163	4
Q92609-2	TBC1 domain family member 5	TBC1D5	2	2	2.6	91.215	0.00019545	1.9706	2.7858	2	1.6376	10.849	2	1.9322	NaN	1	1.5167	NaN	1	2.0098	NaN	1	1.7682	NaN	1
J3KN74	Cyclin-dependent kinase 16	CDK16	2	1	3.2	63.457	2.7472e-11	NaN	NaN	0	NaN	NaN	0	NaN	NaN	0	NaN	NaN	0	NaN	NaN	0	NaN	NaN	0
P33316-2	Deoxyuridine 5-triphosphate nucleotidohydrolase, mitochondrial	DUT	2	1	18.3	17.748	1.3283e-34	NaN	NaN	0	NaN	NaN	0	NaN	NaN	0	NaN	NaN	0	NaN	NaN	0	NaN	NaN	0
E7ESA6	Focal adhesion kinase 1	PTK2	2	1	2.2	124.08	1.3871e-05	NaN	NaN	0	NaN	NaN	0	NaN	NaN	0	NaN	NaN	0	NaN	NaN	0	NaN	NaN	0
Q8TDQ7	Glucosamine-6-phosphate isomerase 2	GNPDA2	2	1	8.7	31.084	3.79e-06	NaN	NaN	0	NaN	NaN	0	NaN	NaN	0	NaN	NaN	0	NaN	NaN	0	NaN	NaN	0
Q9BRK4	Leucine zipper putative tumor suppressor 2	LZTS2	2	1	2.2	72.759	0.00061601	NaN	NaN	0	NaN	NaN	0	NaN	NaN	0	NaN	NaN	0	NaN	NaN	0	NaN	NaN	0
Q86W92	Liprin-beta-1	PPFIBP1	2	1	4.2	114.02	2.2861e-17	NaN	NaN	0	NaN	NaN	0	NaN	NaN	0	NaN	NaN	0	NaN	NaN	0	NaN	NaN	0
Q8N4C8	Misshapen-like kinase 1	MINK1	2	1	2	149.82	1.0931e-40	NaN	NaN	0	NaN	NaN	0	NaN	NaN	0	NaN	NaN	0	NaN	NaN	0	NaN	NaN	0
P45983-2	Mitogen-activated protein kinase 10	MAPK8	2	1	5.5	44.229	2.3035e-07	NaN	NaN	0	NaN	NaN	0	NaN	NaN	0	NaN	NaN	0	NaN	NaN	0	NaN	NaN	0
Q5TBA9	Protein furry homolog	FRY	2	1	0.9	338.87	1.5664e-05	NaN	NaN	0	NaN	NaN	0	NaN	NaN	0	NaN	NaN	0	NaN	NaN	0	NaN	NaN	0
O75688	Protein phosphatase 1B	PPM1B	2	1	4	52.642	0.00049887	NaN	NaN	0	NaN	NaN	0	NaN	NaN	0	NaN	NaN	0	NaN	NaN	0	NaN	NaN	0
J3KPQ4	Rho GTPase-activating protein 9	ARHGAP9	2	1	4	90.567	9.5311e-06	NaN	NaN	0	NaN	NaN	0	NaN	NaN	0	NaN	NaN	0	NaN	NaN	0	NaN	NaN	0
Q96GX5	Serine/threonine-protein kinase greatwall	MASTL	2	1	3.2	97.318	5.7597e-18	NaN	NaN	0	NaN	NaN	0	NaN	NaN	0	NaN	NaN	0	NaN	NaN	0	NaN	NaN	0
Q7L7X3	Serine/threonine-protein kinase TAO1	TAOK1	2	1	2.5	116.07	2.9007e-06	NaN	NaN	0	NaN	NaN	0	NaN	NaN	0	NaN	NaN	0	NaN	NaN	0	NaN	NaN	0
Q9Y4E8	Ubiquitin carboxyl-terminal hydrolase 15	USP15	2	1	4.2	112.42	1.0691e-27	NaN	NaN	0	NaN	NaN	0	NaN	NaN	0	NaN	NaN	0	NaN	NaN	0	NaN	NaN	0
B3KR28	cDNA FLJ33531 fis, clone BRAMY2007255, highly similar to Toll-interacting protein	TOLLIP	2	1	8.9	24.788	0.0010798	NaN	NaN	0	NaN	NaN	0	NaN	NaN	0	NaN	NaN	0	NaN	NaN	0	NaN	NaN	0
B3KUU1	Target of myb1 (Chicken), isoform CRA_a	TOM1	2	1	8.7	29.466	0.00011929	NaN	NaN	0	NaN	NaN	0	NaN	NaN	0	NaN	NaN	0	NaN	NaN	0	NaN	NaN	0
F5H495	Liprin-beta-1	PPFIBP1	2	1	32.2	16.928	1.8605e-17	NaN	NaN	0	NaN	NaN	0	NaN	NaN	0	NaN	NaN	0	NaN	NaN	0	NaN	NaN	0
H0YNW5	Deoxyuridine 5'-triphosphate nucleotidohydrolase, mitochondrial	DUT	2	1	19.8	17.827	6.435e-06	NaN	NaN	0	NaN	NaN	0	NaN	NaN	0	NaN	NaN	0	NaN	NaN	0	NaN	NaN	0
Q07002-3	Cyclin-dependent kinase 18	CDK18	2	1	3.4	57.576	7.8408e-06	NaN	NaN	0	NaN	NaN	0	NaN	NaN	0	NaN	NaN	0	NaN	NaN	0	NaN	NaN	0
P21802-11	Fibroblast growth factor receptor 2	FGFR2	2	1	2.5	92.732	7.8222e-05	2.0472	NaN	1	2.0448	NaN	1	2.0472	NaN	1	2.0448	NaN	1	NaN	NaN	0	NaN	NaN	0
O15379-2	Histone deacetylase 3	HDAC3	2	1	4.7	49.111	3.9204e-07	1.5657	NaN	1	1.4916	NaN	1	1.5657	NaN	1	1.4916	NaN	1	NaN	NaN	0	NaN	NaN	0
H7C2F2	CD99 antigen	CD99	2	1	22.4	20.619	2.6642e-38	1.3399	34.684	2	1.3969	37.552	2	1.3399	34.684	2	1.3969	37.552	2	NaN	NaN	0	NaN	NaN	0
P34896	Serine hydroxymethyltransferase, cytosolic	SHMT1	2	1	4.3	53.082	1.3387e-12	1.3287	68.975	2	0.32917	94.494	2	1.3287	68.975	2	0.32917	94.494	2	NaN	NaN	0	NaN	NaN	0
Q9NR46-2	Endophilin-B2	SH3GLB2	2	1	5.2	44.765	8.1077e-05	1.2515	NaN	1	1.1017	NaN	1	1.2515	NaN	1	1.1017	NaN	1	NaN	NaN	0	NaN	NaN	0
P52294	Importin subunit alpha-1	KPNA1	2	1	4.6	60.221	2.3825e-09	1.1984	NaN	1	1.1909	NaN	1	1.1984	NaN	1	1.1909	NaN	1	NaN	NaN	0	NaN	NaN	0
Q9Y3L5	Ras-related protein Rap-2c	RAP2C	2	1	10.9	20.745	1.8411e-08	1.1956	19.327	3	1.2711	43.033	3	1.184	1.3756	2	1.1156	18.456	2	1.654	NaN	1	2.2696	NaN	1
Q8N4A0	Polypeptide N-acetylgalactosaminyltransferase 4	GALNT4	2	1	3.8	66.665	5.9824e-06	1.1046	NaN	1	1.0872	NaN	1	1.1046	NaN	1	1.0872	NaN	1	NaN	NaN	0	NaN	NaN	0
O94832	Unconventional myosin-Id	MYO1D	2	1	1.7	116.2	2.893e-05	1.1041	NaN	1	1.7709	NaN	1	NaN	NaN	0	NaN	NaN	0	1.1041	NaN	1	1.7709	NaN	1
Q7Z7H5	Transmembrane emp24 domain-containing protein 4	TMED4	2	1	7	25.943	3.5434e-05	1.0633	NaN	1	1.0786	NaN	1	1.0633	NaN	1	1.0786	NaN	1	NaN	NaN	0	NaN	NaN	0
P20036	HLA class II histocompatibility antigen, DP alpha 1 chain	HLA-DPA1	2	1	7.3	29.38	2.2485e-17	1.0521	16.092	3	1.0225	3.001	3	0.98386	NaN	1	1.0225	NaN	1	1.1857	16.905	2	1.0321	4.1758	2
Q13884	Beta-1-syntrophin	SNTB1	2	1	4.6	58.06	1.1486e-05	1.0016	NaN	1	1.5054	NaN	1	NaN	NaN	0	NaN	NaN	0	1.0016	NaN	1	1.5054	NaN	1
Q9BVK6	Transmembrane emp24 domain-containing protein 9	TMED9	2	1	7.7	27.277	1.7554e-201	0.98576	0.3436	2	0.87088	20.954	2	0.98337	NaN	1	0.75095	NaN	1	0.98816	NaN	1	1.01	NaN	1
Q8WU90	Zinc finger CCCH domain-containing protein 15	ZC3H15	2	1	8.2	48.602	2.734e-110	0.98436	74.737	4	1.4403	69.135	4	0.98436	74.737	4	1.4403	69.135	4	NaN	NaN	0	NaN	NaN	0
Q9UPT6	C-Jun-amino-terminal kinase-interacting protein 3	MAPK8IP3	2	1	2.5	147.46	8.161e-06	0.98341	NaN	1	1.257	NaN	1	0.98341	NaN	1	1.257	NaN	1	NaN	NaN	0	NaN	NaN	0
Q93045-2	Stathmin-2	STMN2	2	1	10.2	21.802	1.1108e-10	0.9505	3.6702	3	0.97251	10.835	3	0.97779	4.6472	2	1.0116	5.5785	2	0.9505	NaN	1	0.84941	NaN	1
Q9UFH2	Dynein heavy chain 17, axonemal	DNAH17	2	1	0.5	511.78	1.2963e-06	0.93091	NaN	1	1.1974	NaN	1	NaN	NaN	0	NaN	NaN	0	0.93091	NaN	1	1.1974	NaN	1
Q8TCU6-2	Phosphatidylinositol 3,4,5-trisphosphate-dependent Rac exchanger 1 protein	PREX1	2	1	2.1	106.09	0.00058132	0.9263	2.6273	2	0.87433	14.12	2	0.9263	2.6273	2	0.87433	14.12	2	NaN	NaN	0	NaN	NaN	0
P60981	Destrin	DSTN	2	1	10.9	18.506	4.0409e-07	0.90584	7.9342	2	0.90775	5.0965	2	0.95811	NaN	1	0.87562	NaN	1	0.85641	NaN	1	0.94106	NaN	1
O15347	High mobility group protein B3	HMGB3	2	1	10.5	22.98	2.7949e-11	0.8984	0.39141	2	1.134	1.694	2	0.90089	NaN	1	1.1477	NaN	1	0.89592	NaN	1	1.1205	NaN	1
P62837	Ubiquitin-conjugating enzyme E2 D2	UBE2D2	2	1	12.2	16.735	3.1154e-06	0.89803	10.118	3	0.79911	1.6683	3	0.89803	10.118	3	0.79911	1.6683	3	NaN	NaN	0	NaN	NaN	0
P14209	CD99 antigen	CD99	2	1	21.1	18.848	8.4805e-23	0.8916	NaN	1	0.99849	NaN	1	NaN	NaN	0	NaN	NaN	0	0.8916	NaN	1	0.99849	NaN	1
P61077-3	Ubiquitin-conjugating enzyme E2 D3	UBE2D3	2	1	12.1	16.893	3.6252e-06	0.80649	NaN	1	0.75047	NaN	1	0.80649	NaN	1	0.75047	NaN	1	NaN	NaN	0	NaN	NaN	0
Q8TCU6	Phosphatidylinositol 3,4,5-trisphosphate-dependent Rac exchanger 1 protein	PREX1	2	1	1.3	186.2	0.00016012	0.76136	NaN	1	0.98532	NaN	1	0.76136	NaN	1	0.98532	NaN	1	NaN	NaN	0	NaN	NaN	0
Q06787	Fragile X mental retardation protein 1	FMR1	2	1	3.3	71.174	8.5696e-06	0.63596	53.668	2	0.62326	55.761	2	0.63596	53.668	2	0.62326	55.761	2	NaN	NaN	0	NaN	NaN	0
Q9UPR0	Inactive phospholipase C-like protein 2	PLCL2	2	1	1.9	125.86	0.00068446	0.098034	173.74	3	0.19561	95.445	3	0.098034	173.74	3	0.19561	95.445	3	NaN	NaN	0	NaN	NaN	0
P01859	Ig gamma-2 chain C region	IGHG2	2	1	4.9	35.9	4.2058e-08	0.090788	131.92	16	0.073828	130.14	11	0.1808	141.44	12	0.10868	115.6	8	0.052672	100.09	4	0.014721	133.41	3
P01857	Ig gamma-1 chain C region	IGHG1	2	1	5.8	36.105	2.3716e-05	0.015935	NaN	1	0.1669	NaN	1	0.015935	NaN	1	0.1669	NaN	1	NaN	NaN	0	NaN	NaN	0
Q6IQ22	Ras-related protein Rab-12	RAB12	2	2	11.9	27.248	4.7874e-11	NaN	NaN	0	NaN	NaN	0	NaN	NaN	0	NaN	NaN	0	NaN	NaN	0	NaN	NaN	0
Q9BUT1-2	3-hydroxybutyrate dehydrogenase type 2	BDH2	2	2	18.5	19.209	0.00062486	NaN	NaN	0	NaN	NaN	0	NaN	NaN	0	NaN	NaN	0	NaN	NaN	0	NaN	NaN	0
Q7L2J0	7SK snRNA methylphosphate capping enzyme	MEPCE	2	2	8.3	74.354	3.6457e-25	NaN	NaN	0	NaN	NaN	0	NaN	NaN	0	NaN	NaN	0	NaN	NaN	0	NaN	NaN	0
P07510	Acetylcholine receptor subunit gamma	CHRNG	2	2	6.2	57.883	0.00075542	NaN	NaN	0	NaN	NaN	0	NaN	NaN	0	NaN	NaN	0	NaN	NaN	0	NaN	NaN	0
F6S9Y6	Actin-related protein 10	ACTR10	2	2	12.4	20.584	0.00015246	NaN	NaN	0	NaN	NaN	0	NaN	NaN	0	NaN	NaN	0	NaN	NaN	0	NaN	NaN	0
Q5JQC9	A-kinase anchor protein 4	AKAP4	2	2	3.3	94.476	0.0011616	NaN	NaN	0	NaN	NaN	0	NaN	NaN	0	NaN	NaN	0	NaN	NaN	0	NaN	NaN	0
Q8N7X0	Androglobin	ADGB	2	2	2	189.71	0.00085693	NaN	NaN	0	NaN	NaN	0	NaN	NaN	0	NaN	NaN	0	NaN	NaN	0	NaN	NaN	0
Q9P0K7-2	Ankycorbin	RAI14	2	2	3.6	110.42	1.2984e-10	NaN	NaN	0	NaN	NaN	0	NaN	NaN	0	NaN	NaN	0	NaN	NaN	0	NaN	NaN	0
P53367	Arfaptin-1	ARFIP1	2	2	9.7	41.738	1.2949e-07	NaN	NaN	0	NaN	NaN	0	NaN	NaN	0	NaN	NaN	0	NaN	NaN	0	NaN	NaN	0
Q6PL18	ATPase family AAA domain-containing protein 2	ATAD2	2	2	3.8	158.55	0.00089678	NaN	NaN	0	NaN	NaN	0	NaN	NaN	0	NaN	NaN	0	NaN	NaN	0	NaN	NaN	0
Q6P2Q0	ATP-binding cassette sub-family B member 9	ABCB9	2	2	3.3	84.786	0.0014498	NaN	NaN	0	NaN	NaN	0	NaN	NaN	0	NaN	NaN	0	NaN	NaN	0	NaN	NaN	0
O00512	B-cell CLL/lymphoma 9 protein	BCL9	2	2	2.4	149.29	1.9601e-13	NaN	NaN	0	NaN	NaN	0	NaN	NaN	0	NaN	NaN	0	NaN	NaN	0	NaN	NaN	0
Q9BUH8	Brain-enriched guanylate kinase-associated protein	BEGAIN	2	2	4.7	64.802	4.7747e-29	NaN	NaN	0	NaN	NaN	0	NaN	NaN	0	NaN	NaN	0	NaN	NaN	0	NaN	NaN	0
F8VQY2	BRCA1-A complex subunit RAP80	UIMC1	2	2	3.6	79.856	0.00016485	NaN	NaN	0	NaN	NaN	0	NaN	NaN	0	NaN	NaN	0	NaN	NaN	0	NaN	NaN	0
Q9NRL2	Bromodomain adjacent to zinc finger domain protein 1A	BAZ1A	2	2	2.4	178.7	7.0844e-20	NaN	NaN	0	NaN	NaN	0	NaN	NaN	0	NaN	NaN	0	NaN	NaN	0	NaN	NaN	0
Q9UIF9	Bromodomain adjacent to zinc finger domain protein 2A	BAZ2A	2	2	1.5	211.2	2.4961e-17	NaN	NaN	0	NaN	NaN	0	NaN	NaN	0	NaN	NaN	0	NaN	NaN	0	NaN	NaN	0
O60885	Bromodomain-containing protein 4	BRD4	2	2	4	152.22	1.1469e-09	NaN	NaN	0	NaN	NaN	0	NaN	NaN	0	NaN	NaN	0	NaN	NaN	0	NaN	NaN	0
P30622	CAP-Gly domain-containing linker protein 1	CLIP1	2	2	2.9	162.24	0.00042443	NaN	NaN	0	1.4523	NaN	1	NaN	NaN	0	1.4523	NaN	1	NaN	NaN	0	NaN	NaN	0
Q8N1G2	Cap-specific mRNA (nucleoside-2-O-)-methyltransferase 1	FTSJD2	2	2	3.1	95.32	1.4497e-15	NaN	NaN	0	NaN	NaN	0	NaN	NaN	0	NaN	NaN	0	NaN	NaN	0	NaN	NaN	0
O43310-2	CBP80/20-dependent translation initiation factor	CTIF	2	2	8.8	67.782	8.1617e-63	NaN	NaN	0	NaN	NaN	0	NaN	NaN	0	NaN	NaN	0	NaN	NaN	0	NaN	NaN	0
Q9H3Q1	Cdc42 effector protein 4	CDC42EP4	2	2	16.3	37.979	2.6052e-11	NaN	NaN	0	NaN	NaN	0	NaN	NaN	0	NaN	NaN	0	NaN	NaN	0	NaN	NaN	0
Q7Z7A1	Centriolin	CNTRL	2	2	1	268.88	0.0016499	NaN	NaN	0	NaN	NaN	0	NaN	NaN	0	NaN	NaN	0	NaN	NaN	0	NaN	NaN	0
P49454	Centromere protein F	CENPF	2	2	0.9	367.76	5.9812e-07	NaN	NaN	0	NaN	NaN	0	NaN	NaN	0	NaN	NaN	0	NaN	NaN	0	NaN	NaN	0
E9PSI1	Charged multivesicular body protein 4a	TM9SF1	2	2	2.6	92.386	0.00016538	NaN	NaN	0	NaN	NaN	0	NaN	NaN	0	NaN	NaN	0	NaN	NaN	0	NaN	NaN	0
O14646	Chromodomain-helicase-DNA-binding protein 1	CHD1	2	2	1.6	196.69	5.6129e-05	NaN	NaN	0	NaN	NaN	0	NaN	NaN	0	NaN	NaN	0	NaN	NaN	0	NaN	NaN	0
Q9HCK8	Chromodomain-helicase-DNA-binding protein 8	CHD8	2	2	1.5	290.52	6.4049e-12	NaN	NaN	0	NaN	NaN	0	NaN	NaN	0	NaN	NaN	0	NaN	NaN	0	NaN	NaN	0
E7EW49	CLIP-associating protein 2	CLASP2	2	2	1.5	165.7	2.5143e-07	NaN	NaN	0	NaN	NaN	0	NaN	NaN	0	NaN	NaN	0	NaN	NaN	0	NaN	NaN	0
Q6TFL3-4	Coiled-coil domain-containing protein 171	CCDC171	2	2	1.4	153.71	0.0016412	NaN	NaN	0	NaN	NaN	0	NaN	NaN	0	NaN	NaN	0	NaN	NaN	0	NaN	NaN	0
A8TX70	Collagen alpha-5(VI) chain	COL6A5	2	2	1	289.92	0.00028337	NaN	NaN	0	NaN	NaN	0	NaN	NaN	0	NaN	NaN	0	NaN	NaN	0	NaN	NaN	0
Q15021	Condensin complex subunit 1	NCAPD2	2	2	1.9	157.18	1.2207e-07	NaN	NaN	0	NaN	NaN	0	NaN	NaN	0	NaN	NaN	0	NaN	NaN	0	NaN	NaN	0
Q15003	Condensin complex subunit 2	NCAPH	2	2	3.9	82.562	4.405e-06	NaN	NaN	0	NaN	NaN	0	NaN	NaN	0	NaN	NaN	0	NaN	NaN	0	NaN	NaN	0
P42695	Condensin-2 complex subunit D3	NCAPD3	2	2	2.8	168.89	5.9046e-18	NaN	NaN	0	NaN	NaN	0	NaN	NaN	0	NaN	NaN	0	NaN	NaN	0	NaN	NaN	0
Q9P2B4	CTTNBP2 N-terminal-like protein	CTTNBP2NL	2	2	5.2	70.157	8.3752e-25	NaN	NaN	0	NaN	NaN	0	NaN	NaN	0	NaN	NaN	0	NaN	NaN	0	NaN	NaN	0
P21127	Cyclin-dependent kinase 11B	CDK11B	2	2	2.3	92.706	0.00035156	NaN	NaN	0	NaN	NaN	0	NaN	NaN	0	NaN	NaN	0	NaN	NaN	0	NaN	NaN	0
Q8ND76	Cyclin-Y	CCNY	2	2	3.5	39.336	1.1893e-06	NaN	NaN	0	NaN	NaN	0	NaN	NaN	0	NaN	NaN	0	NaN	NaN	0	NaN	NaN	0
Q53TN4-3	Cytochrome b reductase 1	CYBRD1	2	2	13.6	25.087	7.7335e-06	NaN	NaN	0	NaN	NaN	0	NaN	NaN	0	NaN	NaN	0	NaN	NaN	0	NaN	NaN	0
O43237	Cytoplasmic dynein 1 light intermediate chain 2	DYNC1LI2	2	2	6.3	54.099	5.7366e-23	NaN	NaN	0	NaN	NaN	0	NaN	NaN	0	NaN	NaN	0	NaN	NaN	0	NaN	NaN	0
Q9UPW5-3	Cytosolic carboxypeptidase 1	AGTPBP1	2	2	2.2	138.65	4.8673e-06	NaN	NaN	0	NaN	NaN	0	NaN	NaN	0	NaN	NaN	0	NaN	NaN	0	NaN	NaN	0
Q9UER7	Death domain-associated protein 6	DAXX	2	2	7.3	81.372	7.8857e-16	NaN	NaN	0	NaN	NaN	0	NaN	NaN	0	NaN	NaN	0	NaN	NaN	0	NaN	NaN	0
P51397	Death-associated protein 1	DAP	2	2	31.4	11.164	7.7585e-78	NaN	NaN	0	NaN	NaN	0	NaN	NaN	0	NaN	NaN	0	NaN	NaN	0	NaN	NaN	0
Q9BZ29-4	Dedicator of cytokinesis protein 9	DOCK9	2	2	2.2	238.84	5.4154e-07	NaN	NaN	0	NaN	NaN	0	NaN	NaN	0	NaN	NaN	0	NaN	NaN	0	NaN	NaN	0
O43583	Density-regulated protein	DENR	2	2	13.1	22.092	8.2537e-53	NaN	NaN	0	NaN	NaN	0	NaN	NaN	0	NaN	NaN	0	NaN	NaN	0	NaN	NaN	0
F5GYP2	Diacylglycerol kinase eta	DGKH	2	2	3.9	101.03	0.0017887	NaN	NaN	0	NaN	NaN	0	NaN	NaN	0	NaN	NaN	0	NaN	NaN	0	NaN	NaN	0
Q15398	Disks large-associated protein 5	DLGAP5	2	2	4.7	95.114	5.3566e-11	NaN	NaN	0	NaN	NaN	0	NaN	NaN	0	NaN	NaN	0	NaN	NaN	0	NaN	NaN	0
P28715	DNA repair protein complementing XP-G cells	ERCC5	2	2	2.4	133.11	2.1325e-21	NaN	NaN	0	NaN	NaN	0	NaN	NaN	0	NaN	NaN	0	NaN	NaN	0	NaN	NaN	0
P11387	DNA topoisomerase 1	TOP1	2	2	3.3	90.725	8.5629e-16	NaN	NaN	0	NaN	NaN	0	NaN	NaN	0	NaN	NaN	0	NaN	NaN	0	NaN	NaN	0
O15446-2	DNA-directed RNA polymerase I subunit RPA34	CD3EAP	2	2	3.7	55.171	3.585e-77	NaN	NaN	0	NaN	NaN	0	NaN	NaN	0	NaN	NaN	0	NaN	NaN	0	NaN	NaN	0
A8MV58	Drebrin	DBN1	2	2	5	76.299	8.5945e-62	NaN	NaN	0	NaN	NaN	0	NaN	NaN	0	NaN	NaN	0	NaN	NaN	0	NaN	NaN	0
P11532	Dystrophin	DMD	2	2	1.1	426.74	1.9695e-05	NaN	NaN	0	NaN	NaN	0	NaN	NaN	0	NaN	NaN	0	NaN	NaN	0	NaN	NaN	0
O00257	E3 SUMO-protein ligase CBX4	CBX4	2	2	3.8	61.367	0.0010317	NaN	NaN	0	NaN	NaN	0	NaN	NaN	0	NaN	NaN	0	NaN	NaN	0	NaN	NaN	0
Q96QU8	Exportin-6	XPO6	2	2	2.8	128.88	6.5818e-06	NaN	NaN	0	NaN	NaN	0	NaN	NaN	0	NaN	NaN	0	NaN	NaN	0	NaN	NaN	0
Q8NFF5	FAD synthase	FLAD1	2	2	3.6	65.265	0.00010574	NaN	NaN	0	NaN	NaN	0	NaN	NaN	0	NaN	NaN	0	NaN	NaN	0	NaN	NaN	0
Q0JRZ9	FCH domain only protein 2	FCHO2	2	2	6.2	88.923	1.2812e-31	NaN	NaN	0	NaN	NaN	0	NaN	NaN	0	NaN	NaN	0	NaN	NaN	0	NaN	NaN	0
P41440	Folate transporter 1	SLC19A1	2	2	4.4	64.868	7.177e-06	NaN	NaN	0	NaN	NaN	0	NaN	NaN	0	NaN	NaN	0	NaN	NaN	0	NaN	NaN	0
Q92917	G patch domain and KOW motifs-containing protein	GPKOW	2	2	7.6	52.228	5.7578e-53	NaN	NaN	0	NaN	NaN	0	NaN	NaN	0	NaN	NaN	0	NaN	NaN	0	NaN	NaN	0
Q5T3I0	G patch domain-containing protein 4	GPATCH4	2	2	4.9	50.381	3.0022e-216	NaN	NaN	0	NaN	NaN	0	NaN	NaN	0	NaN	NaN	0	NaN	NaN	0	NaN	NaN	0
Q9NYZ3	G2 and S phase-expressed protein 1	GTSE1	2	2	5.3	76.644	6.5338e-38	NaN	NaN	0	NaN	NaN	0	NaN	NaN	0	NaN	NaN	0	NaN	NaN	0	NaN	NaN	0
Q06546	GA-binding protein alpha chain	GABPA	2	2	5.3	51.295	6.7574e-05	NaN	NaN	0	NaN	NaN	0	NaN	NaN	0	NaN	NaN	0	NaN	NaN	0	NaN	NaN	0
F8WF17	Galectin-related protein	LGALSL	2	2	59.7	8.1173	0.00031447	NaN	NaN	0	NaN	NaN	0	NaN	NaN	0	NaN	NaN	0	NaN	NaN	0	NaN	NaN	0
P35269	General transcription factor IIF subunit 1	GTF2F1	2	2	8.9	58.24	1.6067e-06	NaN	NaN	0	NaN	NaN	0	NaN	NaN	0	NaN	NaN	0	NaN	NaN	0	NaN	NaN	0
Q3T8J9	GON-4-like protein	GON4L	2	2	1.7	248.62	2.9587e-06	NaN	NaN	0	NaN	NaN	0	NaN	NaN	0	NaN	NaN	0	NaN	NaN	0	NaN	NaN	0
Q9BX10	GTP-binding protein 2	GTPBP2	2	2	3.8	65.768	0.00016641	NaN	NaN	0	NaN	NaN	0	NaN	NaN	0	NaN	NaN	0	NaN	NaN	0	NaN	NaN	0
Q9NPE3	H/ACA ribonucleoprotein complex subunit 3	NOP10	2	2	32.8	7.7059	0.00030491	NaN	NaN	0	NaN	NaN	0	NaN	NaN	0	NaN	NaN	0	NaN	NaN	0	NaN	NaN	0
Q7Z4H3	HD domain-containing protein 2	HDDC2	2	2	13.2	23.39	1.2234e-08	NaN	NaN	0	NaN	NaN	0	NaN	NaN	0	NaN	NaN	0	NaN	NaN	0	NaN	NaN	0
Q6ZRS2	Helicase SRCAP	SRCAP	2	2	1.2	343.55	1.7995e-09	NaN	NaN	0	NaN	NaN	0	NaN	NaN	0	NaN	NaN	0	NaN	NaN	0	NaN	NaN	0
J3KPH8	Histone deacetylase 7	HDAC7	2	2	3.3	108.97	6.6049e-10	NaN	NaN	0	NaN	NaN	0	NaN	NaN	0	NaN	NaN	0	NaN	NaN	0	NaN	NaN	0
E9PQG7	Histone-lysine N-methyltransferase MLL	MLL	2	2	1.2	432.05	6.5814e-17	NaN	NaN	0	NaN	NaN	0	NaN	NaN	0	NaN	NaN	0	NaN	NaN	0	NaN	NaN	0
Q9BYW2	Histone-lysine N-methyltransferase SETD2	SETD2	2	2	1	287.59	7.0112e-18	NaN	NaN	0	NaN	NaN	0	NaN	NaN	0	NaN	NaN	0	NaN	NaN	0	NaN	NaN	0
Q96JB3	Hypermethylated in cancer 2 protein	HIC2	2	2	6	66.155	0.00036494	NaN	NaN	0	NaN	NaN	0	NaN	NaN	0	NaN	NaN	0	NaN	NaN	0	NaN	NaN	0
Q8IU81	Interferon regulatory factor 2-binding protein 1	IRF2BP1	2	2	6.8	61.687	1.0973e-31	NaN	NaN	0	NaN	NaN	0	NaN	NaN	0	NaN	NaN	0	NaN	NaN	0	NaN	NaN	0
H3BNE9	Kinesin-like protein KIF13A	KIF13A	2	2	2	207.22	6.4943e-06	NaN	NaN	0	NaN	NaN	0	NaN	NaN	0	NaN	NaN	0	NaN	NaN	0	NaN	NaN	0
O95235	Kinesin-like protein KIF20A	KIF20A	2	2	4	100.28	2.69e-07	NaN	NaN	0	NaN	NaN	0	NaN	NaN	0	NaN	NaN	0	NaN	NaN	0	NaN	NaN	0
F8WCP6	Kinesin-like protein KIF21A	KIF21A	2	2	1.8	187.46	9.6266e-43	NaN	NaN	0	NaN	NaN	0	NaN	NaN	0	NaN	NaN	0	NaN	NaN	0	NaN	NaN	0
Q63ZY3-2	KN motif and ankyrin repeat domain-containing protein 2	KANK2	2	2	4.7	91.92	1.4091e-10	NaN	NaN	0	NaN	NaN	0	NaN	NaN	0	NaN	NaN	0	NaN	NaN	0	NaN	NaN	0
Q71RC2-4	La-related protein 4	LARP4	2	2	5.9	81.243	7.8459e-82	NaN	NaN	0	NaN	NaN	0	NaN	NaN	0	NaN	NaN	0	NaN	NaN	0	NaN	NaN	0
Q13136	Liprin-alpha-1	PPFIA1	2	2	2.3	135.78	1.2647e-05	NaN	NaN	0	NaN	NaN	0	NaN	NaN	0	NaN	NaN	0	NaN	NaN	0	NaN	NaN	0
Q13330	Metastasis-associated protein MTA1	MTA1	2	2	4.6	80.785	4.5994e-08	NaN	NaN	0	NaN	NaN	0	NaN	NaN	0	NaN	NaN	0	NaN	NaN	0	NaN	NaN	0
P51608-2	Methyl-CpG-binding protein 2	MECP2	2	2	6.2	53.323	1.2061e-36	NaN	NaN	0	NaN	NaN	0	NaN	NaN	0	NaN	NaN	0	NaN	NaN	0	NaN	NaN	0
Q8N3F8	MICAL-like protein 1	MICALL1	2	2	4.2	93.44	1.6272e-05	NaN	NaN	0	NaN	NaN	0	NaN	NaN	0	NaN	NaN	0	NaN	NaN	0	NaN	NaN	0
B4DGT8	MKL/myocardin-like protein 2	MKL2	2	2	4.8	119.16	1.7573e-05	NaN	NaN	0	NaN	NaN	0	NaN	NaN	0	NaN	NaN	0	NaN	NaN	0	NaN	NaN	0
Q8WXI7	Mucin-16	MUC16	2	2	0.1	2284.3	0.00067119	NaN	NaN	0	NaN	NaN	0	NaN	NaN	0	NaN	NaN	0	NaN	NaN	0	NaN	NaN	0
F5GWA6	Myopalladin	MYPN	2	2	4.8	145.32	3.8911e-93	NaN	NaN	0	NaN	NaN	0	NaN	NaN	0	NaN	NaN	0	NaN	NaN	0	NaN	NaN	0
Q9BZW8	Natural killer cell receptor 2B4	CD244	2	2	7	41.616	3.9261e-08	NaN	NaN	0	NaN	NaN	0	NaN	NaN	0	NaN	NaN	0	NaN	NaN	0	NaN	NaN	0
Q86UW6	NEDD4-binding protein 2	N4BP2	2	2	2	198.8	1.3806e-07	NaN	NaN	0	NaN	NaN	0	NaN	NaN	0	NaN	NaN	0	NaN	NaN	0	NaN	NaN	0
H0Y3X6	Negative elongation factor A	WHSC2	2	2	6	57.972	1.4498e-27	NaN	NaN	0	NaN	NaN	0	NaN	NaN	0	NaN	NaN	0	NaN	NaN	0	NaN	NaN	0
B4DYX9	Negative elongation factor E	RDBP	2	2	8.3	43.924	9.4696e-27	NaN	NaN	0	NaN	NaN	0	NaN	NaN	0	NaN	NaN	0	NaN	NaN	0	NaN	NaN	0
Q8WXH0-2	Nesprin-2	SYNE2	2	2	0.4	798.85	0.00052324	NaN	NaN	0	NaN	NaN	0	NaN	NaN	0	NaN	NaN	0	NaN	NaN	0	NaN	NaN	0
P32297-1	Neuronal acetylcholine receptor subunit alpha-3	CHRNA3	2	2	10.1	57.423	0.00070289	NaN	NaN	0	NaN	NaN	0	NaN	NaN	0	NaN	NaN	0	NaN	NaN	0	NaN	NaN	0
Q8NCF5	NFATC2-interacting protein	NFATC2IP	2	2	11	45.816	1.1406e-53	NaN	NaN	0	NaN	NaN	0	NaN	NaN	0	NaN	NaN	0	NaN	NaN	0	NaN	NaN	0
Q9Y2I1-4	Nischarin	NISCH	2	2	13	56.866	9.2405e-22	NaN	NaN	0	NaN	NaN	0	NaN	NaN	0	NaN	NaN	0	NaN	NaN	0	NaN	NaN	0
P08651	Nuclear factor 1 C-type	NFIC	2	2	5.5	55.674	3.508e-98	NaN	NaN	0	NaN	NaN	0	NaN	NaN	0	NaN	NaN	0	NaN	NaN	0	NaN	NaN	0
Q5VW26	Nuclear factor 1	NFIB	2	2	4.4	63.432	1.1375e-37	NaN	NaN	0	NaN	NaN	0	NaN	NaN	0	NaN	NaN	0	NaN	NaN	0	NaN	NaN	0
Q9HCD5	Nuclear receptor coactivator 5	NCOA5	2	2	4.7	65.536	1.9213e-05	NaN	NaN	0	NaN	NaN	0	NaN	NaN	0	NaN	NaN	0	NaN	NaN	0	NaN	NaN	0
Q96G74	OTU domain-containing protein 5	OTUD5	2	2	5.8	60.625	9.82e-10	NaN	NaN	0	NaN	NaN	0	NaN	NaN	0	NaN	NaN	0	NaN	NaN	0	NaN	NaN	0
Q92626	Peroxidasin homolog	PXDN	2	2	2	165.27	0.00089708	NaN	NaN	0	NaN	NaN	0	NaN	NaN	0	NaN	NaN	0	NaN	NaN	0	NaN	NaN	0
Q8WWQ0	PH-interacting protein	PHIP	2	2	0.9	206.69	2.5462e-13	NaN	NaN	0	NaN	NaN	0	NaN	NaN	0	NaN	NaN	0	NaN	NaN	0	NaN	NaN	0
Q9BVG9	Phosphatidylserine synthase 2	PTDSS2	2	2	10.5	56.252	1.273e-13	NaN	NaN	0	NaN	NaN	0	NaN	NaN	0	NaN	NaN	0	NaN	NaN	0	NaN	NaN	0
Q9H5I5-4	Piezo-type mechanosensitive ion channel component 2	PIEZO2	2	2	1.2	320.89	0.0017552	NaN	NaN	0	NaN	NaN	0	NaN	NaN	0	NaN	NaN	0	NaN	NaN	0	NaN	NaN	0
Q99959	Plakophilin-2	PKP2	2	2	1.4	97.414	8.701e-11	NaN	NaN	0	NaN	NaN	0	NaN	NaN	0	NaN	NaN	0	NaN	NaN	0	NaN	NaN	0
Q6ZWE6	Pleckstrin homology domain-containing family M member 3	PLEKHM3	2	2	3.4	87.165	0.00086919	NaN	NaN	0	NaN	NaN	0	NaN	NaN	0	NaN	NaN	0	NaN	NaN	0	NaN	NaN	0
O75400	Pre-mRNA-processing factor 40 homolog A	PRPF40A	2	2	3	108.8	2.3959e-08	NaN	NaN	0	NaN	NaN	0	NaN	NaN	0	NaN	NaN	0	NaN	NaN	0	NaN	NaN	0
A2PYH4	Probable ATP-dependent DNA helicase HFM1	HFM1	2	2	2.2	162.61	0.00087682	NaN	NaN	0	NaN	NaN	0	NaN	NaN	0	NaN	NaN	0	NaN	NaN	0	NaN	NaN	0
B7ZLC3	Probable E3 ubiquitin-protein ligase TRIML2	TRIML2	2	2	7.3	46.865	0.00098485	NaN	NaN	0	NaN	NaN	0	NaN	NaN	0	NaN	NaN	0	NaN	NaN	0	NaN	NaN	0
J3KN82	Probable methylthioribulose-1-phosphate dehydratase	APIP	2	2	8.1	29.3	1.2637e-05	NaN	NaN	0	NaN	NaN	0	NaN	NaN	0	NaN	NaN	0	NaN	NaN	0	NaN	NaN	0
Q8WXW3	Progesterone-induced-blocking factor 1	PIBF1	2	2	3.8	89.804	0.00074629	NaN	NaN	0	NaN	NaN	0	NaN	NaN	0	NaN	NaN	0	NaN	NaN	0	NaN	NaN	0
O15234	Protein CASC3	CASC3	2	2	3.4	76.277	1.348e-21	NaN	NaN	0	NaN	NaN	0	NaN	NaN	0	NaN	NaN	0	NaN	NaN	0	NaN	NaN	0
O75128-2	Protein cordon-bleu	COBL	2	2	2	143.93	0.0001233	NaN	NaN	0	NaN	NaN	0	NaN	NaN	0	NaN	NaN	0	NaN	NaN	0	NaN	NaN	0
Q8N8S7	Protein enabled homolog	ENAH	2	2	3.9	66.509	1.7217e-87	NaN	NaN	0	NaN	NaN	0	NaN	NaN	0	NaN	NaN	0	NaN	NaN	0	NaN	NaN	0
Q96E09	Protein FAM122A	FAM122A	2	2	14.6	30.529	1.2433e-08	NaN	NaN	0	NaN	NaN	0	NaN	NaN	0	NaN	NaN	0	NaN	NaN	0	NaN	NaN	0
Q86VR2	Protein FAM134C	FAM134C	2	2	9.7	51.396	2.9277e-08	NaN	NaN	0	NaN	NaN	0	NaN	NaN	0	NaN	NaN	0	NaN	NaN	0	NaN	NaN	0
Q8WYL5	Protein phosphatase Slingshot homolog 1	SSH1	2	2	2.6	115.51	0.00064588	NaN	NaN	0	NaN	NaN	0	NaN	NaN	0	NaN	NaN	0	NaN	NaN	0	NaN	NaN	0
Q9Y6V0-5	Protein piccolo	PCLO	2	2	0.4	560.69	0.0013136	NaN	NaN	0	NaN	NaN	0	NaN	NaN	0	NaN	NaN	0	NaN	NaN	0	NaN	NaN	0
Q9BSA4	Protein tweety homolog 2	TTYH2	2	2	3.7	58.772	4.0939e-05	NaN	NaN	0	NaN	NaN	0	NaN	NaN	0	NaN	NaN	0	NaN	NaN	0	NaN	NaN	0
J3KQ47	Protein unc-50 homolog	UNC50	2	2	15.6	32.437	4.949e-23	NaN	NaN	0	NaN	NaN	0	NaN	NaN	0	NaN	NaN	0	NaN	NaN	0	NaN	NaN	0
P22735	Protein-glutamine gamma-glutamyltransferase K	TGM1	2	2	2.8	89.786	0.00015718	NaN	NaN	0	NaN	NaN	0	NaN	NaN	0	NaN	NaN	0	NaN	NaN	0	NaN	NaN	0
Q9Y5G9-2	Protocadherin gamma-A10	PCDHGA10	2	2	3.8	89.228	0.00079312	NaN	NaN	0	NaN	NaN	0	NaN	NaN	0	NaN	NaN	0	NaN	NaN	0	NaN	NaN	0
Q9UN70-3	Protocadherin gamma-C3	PCDHGC3	2	2	2.9	91.457	0.00044849	NaN	NaN	0	NaN	NaN	0	NaN	NaN	0	NaN	NaN	0	NaN	NaN	0	NaN	NaN	0
Q6GYQ0-5	Ral GTPase-activating protein subunit alpha-1	GARNL1	2	2	2.5	234.12	0.00062337	NaN	NaN	0	NaN	NaN	0	NaN	NaN	0	NaN	NaN	0	NaN	NaN	0	NaN	NaN	0
Q8WUF5	RelA-associated inhibitor	PPP1R13L	2	2	4.1	89.09	7.7209e-42	NaN	NaN	0	NaN	NaN	0	NaN	NaN	0	NaN	NaN	0	NaN	NaN	0	NaN	NaN	0
Q96T23	Remodeling and spacing factor 1	RSF1	2	2	2.5	163.82	1.4272e-20	NaN	NaN	0	NaN	NaN	0	NaN	NaN	0	NaN	NaN	0	NaN	NaN	0	NaN	NaN	0
Q7Z5J4	Retinoic acid-induced protein 1	RAI1	2	2	1.9	203.35	6.0646e-41	NaN	NaN	0	NaN	NaN	0	NaN	NaN	0	NaN	NaN	0	NaN	NaN	0	NaN	NaN	0
Q12774	Rho guanine nucleotide exchange factor 5	ARHGEF5	2	2	1.1	176.8	1.2609e-21	NaN	NaN	0	NaN	NaN	0	NaN	NaN	0	NaN	NaN	0	NaN	NaN	0	NaN	NaN	0
P31350-2	Ribonucleoside-diphosphate reductase subunit M2	RRM2	2	2	8	51.092	1.1251e-127	NaN	NaN	0	NaN	NaN	0	NaN	NaN	0	NaN	NaN	0	NaN	NaN	0	NaN	NaN	0
O76021	Ribosomal L1 domain-containing protein 1	RSL1D1	2	2	6.1	54.972	6.1661e-140	NaN	NaN	0	NaN	NaN	0	NaN	NaN	0	NaN	NaN	0	NaN	NaN	0	NaN	NaN	0
Q8ND24	RING finger protein 214	RNF214	2	2	5.5	77.667	2.9832e-05	NaN	NaN	0	NaN	NaN	0	NaN	NaN	0	NaN	NaN	0	NaN	NaN	0	NaN	NaN	0
A0AV96	RNA-binding protein 47	RBM47	2	2	3.5	64.098	0.00070863	NaN	NaN	0	NaN	NaN	0	NaN	NaN	0	NaN	NaN	0	NaN	NaN	0	NaN	NaN	0
P78332	RNA-binding protein 6	RBM6	2	2	3.5	128.64	1.2369e-21	NaN	NaN	0	NaN	NaN	0	NaN	NaN	0	NaN	NaN	0	NaN	NaN	0	NaN	NaN	0
Q9H4L4	Sentrin-specific protease 3	SENP3	2	2	8.9	65.009	2.4797e-27	NaN	NaN	0	NaN	NaN	0	NaN	NaN	0	NaN	NaN	0	NaN	NaN	0	NaN	NaN	0
Q86UE8	Serine/threonine-protein kinase tousled-like 2	TLK2	2	2	4.5	87.66	0.00023573	NaN	NaN	0	NaN	NaN	0	NaN	NaN	0	NaN	NaN	0	NaN	NaN	0	NaN	NaN	0
Q15036	Sorting nexin-17	SNX17	2	2	6	52.901	3.2066e-12	NaN	NaN	0	NaN	NaN	0	NaN	NaN	0	NaN	NaN	0	NaN	NaN	0	NaN	NaN	0
O95104	Splicing factor, arginine/serine-rich 15	SCAF4	2	2	5.3	125.87	2.4143e-31	NaN	NaN	0	NaN	NaN	0	NaN	NaN	0	NaN	NaN	0	NaN	NaN	0	NaN	NaN	0
Q13033	Striatin-3	STRN3	2	2	3.3	87.208	1.1975e-44	NaN	NaN	0	NaN	NaN	0	NaN	NaN	0	NaN	NaN	0	NaN	NaN	0	NaN	NaN	0
C9J3F9	Suppressor of SWI4 1 homolog	PPAN-P2RY11	2	2	3.1	58.199	7.6209e-14	NaN	NaN	0	NaN	NaN	0	NaN	NaN	0	NaN	NaN	0	NaN	NaN	0	NaN	NaN	0
Q5TCY1	Tau-tubulin kinase 1	TTBK1	2	2	2	142.74	0.0022735	NaN	NaN	0	NaN	NaN	0	NaN	NaN	0	NaN	NaN	0	NaN	NaN	0	NaN	NaN	0
Q15554	Telomeric repeat-binding factor 2	TERF2	2	2	6	55.55	3.2266e-15	NaN	NaN	0	NaN	NaN	0	NaN	NaN	0	NaN	NaN	0	NaN	NaN	0	NaN	NaN	0
Q9Y3C4-3	TP53RK-binding protein	TPRKB	2	2	15	23.854	0.0015895	NaN	NaN	0	NaN	NaN	0	NaN	NaN	0	NaN	NaN	0	NaN	NaN	0	NaN	NaN	0
Q2TB39	Transcription factor E2-alpha	TCF3	2	2	7.9	68.509	2.9082e-14	NaN	NaN	0	NaN	NaN	0	NaN	NaN	0	NaN	NaN	0	NaN	NaN	0	NaN	NaN	0
P17535	Transcription factor jun-D	JUND	2	2	8.9	35.173	4.2033e-25	NaN	NaN	0	NaN	NaN	0	NaN	NaN	0	NaN	NaN	0	NaN	NaN	0	NaN	NaN	0
Q9UN79	Transcription factor SOX-13	SOX13	2	2	5.3	69.228	2.4125e-28	NaN	NaN	0	NaN	NaN	0	NaN	NaN	0	NaN	NaN	0	NaN	NaN	0	NaN	NaN	0
O95359	Transforming acidic coiled-coil-containing protein 2	TACC2	2	2	1.6	309.42	2.2946e-33	NaN	NaN	0	NaN	NaN	0	NaN	NaN	0	NaN	NaN	0	NaN	NaN	0	NaN	NaN	0
Q9H330	Transmembrane protein 245	TMEM245	2	2	4.5	100.94	4.5293e-10	NaN	NaN	0	NaN	NaN	0	NaN	NaN	0	NaN	NaN	0	NaN	NaN	0	NaN	NaN	0
Q9Y3Q8	TSC22 domain family protein 4	TSC22D4	2	2	7.3	41.026	7.9432e-11	NaN	NaN	0	NaN	NaN	0	NaN	NaN	0	NaN	NaN	0	NaN	NaN	0	NaN	NaN	0
P49815	Tuberin	TSC2	2	2	1.3	200.61	1.1336e-05	NaN	NaN	0	NaN	NaN	0	NaN	NaN	0	NaN	NaN	0	NaN	NaN	0	NaN	NaN	0
Q05209	Tyrosine-protein phosphatase non-receptor type 12	PTPN12	2	2	5.4	88.105	7.6957e-10	NaN	NaN	0	NaN	NaN	0	NaN	NaN	0	NaN	NaN	0	NaN	NaN	0	NaN	NaN	0
K7EQG9	Tyrosine-protein phosphatase non-receptor type 2	PTPN2	2	2	5.2	44.562	7.4159e-09	NaN	NaN	0	NaN	NaN	0	NaN	NaN	0	NaN	NaN	0	NaN	NaN	0	NaN	NaN	0
Q9Y5J1	U3 small nucleolar RNA-associated protein 18 homolog	UTP18	2	2	6.7	62.003	1.8365e-06	NaN	NaN	0	NaN	NaN	0	NaN	NaN	0	NaN	NaN	0	NaN	NaN	0	NaN	NaN	0
A8MTZ7	Uncharacterized protein C12orf71	C12orf71	2	2	11.5	30.354	0.00016432	NaN	NaN	0	NaN	NaN	0	NaN	NaN	0	NaN	NaN	0	NaN	NaN	0	NaN	NaN	0
Q6PJG2	Uncharacterized protein C14orf43	C14orf43	2	2	2.3	114.99	1.4153e-12	NaN	NaN	0	NaN	NaN	0	NaN	NaN	0	NaN	NaN	0	NaN	NaN	0	NaN	NaN	0
Q53F19	Uncharacterized protein C17orf85	C17orf85	2	2	6.8	70.592	4.9089e-14	NaN	NaN	0	NaN	NaN	0	NaN	NaN	0	NaN	NaN	0	NaN	NaN	0	NaN	NaN	0
Q9H6K1	Uncharacterized protein C6orf106	C6orf106	2	2	12.8	32.871	2.8801e-09	NaN	NaN	0	NaN	NaN	0	NaN	NaN	0	NaN	NaN	0	NaN	NaN	0	NaN	NaN	0
Q9BUH6	Uncharacterized protein C9orf142	C9orf142	2	2	6.4	21.639	2.8596e-19	NaN	NaN	0	NaN	NaN	0	NaN	NaN	0	NaN	NaN	0	NaN	NaN	0	NaN	NaN	0
Q9P206-2	Uncharacterized protein KIAA1522	KIAA1522	2	2	2.6	113.06	3.689e-102	NaN	NaN	0	NaN	NaN	0	NaN	NaN	0	NaN	NaN	0	NaN	NaN	0	NaN	NaN	0
Q7Z7F0	UPF0469 protein KIAA0907	KIAA0907	2	2	3.4	64.845	0.00042152	NaN	NaN	0	NaN	NaN	0	NaN	NaN	0	NaN	NaN	0	NaN	NaN	0	NaN	NaN	0
P13051	Uracil-DNA glycosylase	UNG	2	2	17.6	34.645	1.3289e-13	NaN	NaN	0	NaN	NaN	0	NaN	NaN	0	NaN	NaN	0	NaN	NaN	0	NaN	NaN	0
P49750-4	YLP motif-containing protein 1	YLPM1	2	2	1.4	241.64	4.0774e-06	NaN	NaN	0	NaN	NaN	0	NaN	NaN	0	NaN	NaN	0	NaN	NaN	0	NaN	NaN	0
O95365	Zinc finger and BTB domain-containing protein 7A	ZBTB7A	2	2	4.8	61.438	3.1329e-07	NaN	NaN	0	NaN	NaN	0	NaN	NaN	0	NaN	NaN	0	NaN	NaN	0	NaN	NaN	0
E7ERS3	Zinc finger CCCH domain-containing protein 18	ZC3H18	2	2	1	108.94	1.0795e-07	NaN	NaN	0	NaN	NaN	0	NaN	NaN	0	NaN	NaN	0	NaN	NaN	0	NaN	NaN	0
Q68DK2	Zinc finger FYVE domain-containing protein 26	ZFYVE26	2	2	1.1	284.57	0.001603	NaN	NaN	0	NaN	NaN	0	NaN	NaN	0	NaN	NaN	0	NaN	NaN	0	NaN	NaN	0
Q9H2Y7	Zinc finger protein 106 homolog	ZFP106	2	2	2.4	208.88	2.2489e-27	NaN	NaN	0	NaN	NaN	0	NaN	NaN	0	NaN	NaN	0	NaN	NaN	0	NaN	NaN	0
Q9ULJ3	Zinc finger protein 295	ZNF295	2	2	3.2	118.87	2.0888e-26	NaN	NaN	0	NaN	NaN	0	NaN	NaN	0	NaN	NaN	0	NaN	NaN	0	NaN	NaN	0
A6NFI3	Zinc finger protein 316	ZNF316	2	2	2.9	108.44	1.778e-27	NaN	NaN	0	NaN	NaN	0	NaN	NaN	0	NaN	NaN	0	NaN	NaN	0	NaN	NaN	0
Q14966	Zinc finger protein 638	ZNF638	2	2	1.3	220.62	9.1444e-09	NaN	NaN	0	NaN	NaN	0	NaN	NaN	0	NaN	NaN	0	NaN	NaN	0	NaN	NaN	0
Q6ZMW2	Zinc finger protein 782	ZNF782	2	2	4.9	80.903	0.0010407	NaN	NaN	0	NaN	NaN	0	NaN	NaN	0	NaN	NaN	0	NaN	NaN	0	NaN	NaN	0
G3V357	Ribonuclease pancreatic	RNASE1	2	2	16.4	13.049	0.00086291	NaN	NaN	0	NaN	NaN	0	NaN	NaN	0	NaN	NaN	0	NaN	NaN	0	NaN	NaN	0
Q9NPI6	mRNA-decapping enzyme 1A	DCP1A	2	2	8.2	63.309	0.00064102	48.811	NaN	1	NaN	NaN	0	48.811	NaN	1	NaN	NaN	0	NaN	NaN	0	NaN	NaN	0
P41229	Lysine-specific demethylase 5C	KDM5C	2	2	1.5	175.72	6.4884e-15	9.7953	10.965	2	6.6545	11.759	2	NaN	NaN	0	NaN	NaN	0	9.7953	10.965	2	6.6545	11.759	2
P35611-3	Alpha-adducin	ADD1	2	2	3.3	84.302	3.607e-07	9.5993	NaN	1	6.0004	NaN	1	9.5993	NaN	1	6.0004	NaN	1	NaN	NaN	0	NaN	NaN	0
Q8NEZ4-3	Histone-lysine N-methyltransferase MLL3	MLL3	2	2	1.1	547.63	0.00038503	7.6872	NaN	1	7.7093	NaN	1	7.6872	NaN	1	7.7093	NaN	1	NaN	NaN	0	NaN	NaN	0
Q9HB40	Retinoid-inducible serine carboxypeptidase	SCPEP1	2	2	4.4	50.83	1.283e-57	3.8788	NaN	1	0.97123	NaN	1	3.8788	NaN	1	0.97123	NaN	1	NaN	NaN	0	NaN	NaN	0
Q2M1Z3	Rho GTPase-activating protein 31	ARHGAP31	2	2	1.5	156.98	2.1149e-08	2.5872	4.1089	2	2.3862	0.53843	2	2.5872	4.1089	2	2.3862	0.53843	2	NaN	NaN	0	NaN	NaN	0
Q9Y2Q0	Probable phospholipid-transporting ATPase IA	ATP8A1	2	2	3.2	131.37	0.0003505	2.4608	NaN	1	1.425	NaN	1	2.4608	NaN	1	1.425	NaN	1	NaN	NaN	0	NaN	NaN	0
G3V1L9	Tight junction protein ZO-1	TJP1	2	2	1.9	197.46	4.9132e-46	2.4586	NaN	1	3.1327	NaN	1	2.4586	NaN	1	3.1327	NaN	1	NaN	NaN	0	NaN	NaN	0
Q9ULH0	Kinase D-interacting substrate of 220 kDa	KIDINS220	2	2	1.2	196.54	2.0056e-05	2.2179	89.302	2	1.1508	18.416	2	2.2179	89.302	2	1.1508	18.416	2	NaN	NaN	0	NaN	NaN	0
Q9P2E3	NFX1-type zinc finger-containing protein 1	ZNFX1	2	2	1.1	220.22	0.00022645	2.007	NaN	1	1.2505	NaN	1	2.007	NaN	1	1.2505	NaN	1	NaN	NaN	0	NaN	NaN	0
Q9BY77	Polymerase delta-interacting protein 3	POLDIP3	2	2	6.4	46.089	7.4328e-05	1.9888	43.148	2	1.3041	57.537	2	1.9888	43.148	2	1.3041	57.537	2	NaN	NaN	0	NaN	NaN	0
Q9BPX3	Condensin complex subunit 3	NCAPG	2	2	3.3	114.33	8.5974e-12	1.8339	NaN	1	1.2286	NaN	1	1.8339	NaN	1	1.2286	NaN	1	NaN	NaN	0	NaN	NaN	0
E7ESC7	Macrophage erythroblast attacher	MAEA	2	2	5.1	49.392	8.5185e-07	1.8188	NaN	1	1.2301	NaN	1	1.8188	NaN	1	1.2301	NaN	1	NaN	NaN	0	NaN	NaN	0
Q14696	LDLR chaperone MESD	MESDC2	2	2	9	26.076	4.9563e-05	1.7477	81.98	2	1.0296	22.067	2	1.7477	81.98	2	1.0296	22.067	2	NaN	NaN	0	NaN	NaN	0
E9PGC5	Receptor-type tyrosine-protein phosphatase kappa	PTPRK	2	2	1.4	166.03	6.5187e-06	1.7459	107.03	2	1.9983	122.15	2	1.7459	107.03	2	1.9983	122.15	2	NaN	NaN	0	NaN	NaN	0
Q9H4G0	Band 4.1-like protein 1	EPB41L1	2	2	3	98.502	5.3468e-09	1.7449	NaN	1	2.0278	NaN	1	1.7449	NaN	1	2.0278	NaN	1	NaN	NaN	0	NaN	NaN	0
Q96HY7	Probable 2-oxoglutarate dehydrogenase E1 component DHKTD1, mitochondrial	DHTKD1	2	2	2.6	103.08	6.3338e-36	1.7431	24.136	2	2.0018	62.445	2	1.4696	NaN	1	1.2872	NaN	1	2.0675	NaN	1	3.113	NaN	1
Q8TE77	Protein phosphatase Slingshot homolog 3	SSH3	2	2	7.9	72.995	8.1384e-07	1.7348	NaN	1	2.2458	NaN	1	1.7348	NaN	1	2.2458	NaN	1	NaN	NaN	0	NaN	NaN	0
Q9BUI4	DNA-directed RNA polymerase III subunit RPC3	POLR3C	2	2	4.5	60.611	0.0003889	1.7006	53.917	2	1.5212	25.108	2	1.7006	53.917	2	1.5212	25.108	2	NaN	NaN	0	NaN	NaN	0
Q53T59	HCLS1-binding protein 3	HS1BP3	2	2	4.6	42.78	4.1587e-05	1.6972	68.4	2	0.9058	4.9619	2	1.6972	68.4	2	0.9058	4.9619	2	NaN	NaN	0	NaN	NaN	0
K7ENF0	Asparagine--tRNA ligase, cytoplasmic	NARS	2	2	42.6	5.3351	3.2694e-05	1.696	37.026	2	1.2256	10.208	2	1.696	37.026	2	1.2256	10.208	2	NaN	NaN	0	NaN	NaN	0
Q8TDY2	RB1-inducible coiled-coil protein 1	RB1CC1	2	2	1.3	183.09	6.8798e-06	1.6503	65.985	2	0.96035	NaN	1	1.6503	65.985	2	0.96035	NaN	1	NaN	NaN	0	NaN	NaN	0
Q13017	Rho GTPase-activating protein 5	ARHGAP5	2	2	1.4	172.46	1.1529e-06	1.6347	5.0065	2	1.7106	0.019139	2	1.6347	5.0065	2	1.7106	0.019139	2	NaN	NaN	0	NaN	NaN	0
P55145	Mesencephalic astrocyte-derived neurotrophic factor	MANF	2	2	13.7	20.7	0.00017332	1.6297	4.7325	2	1.5777	37.553	2	1.6297	4.7325	2	1.5777	37.553	2	NaN	NaN	0	NaN	NaN	0
Q8N4Q0	Zinc-binding alcohol dehydrogenase domain-containing protein 2	ZADH2	2	2	6.4	40.14	2.2023e-08	1.6076	15.594	3	1.3922	34.155	3	1.6543	4.052	2	1.2111	19.705	2	1.2685	NaN	1	2.0785	NaN	1
H0YIS7	Chromatin complexes subunit BAP18	C17orf49	2	2	19.7	24.767	2.2007e-10	1.5787	NaN	1	1.0659	NaN	1	1.5787	NaN	1	1.0659	NaN	1	NaN	NaN	0	NaN	NaN	0
Q13595	Transformer-2 protein homolog alpha	TRA2A	2	2	8.2	32.688	7.6344e-06	1.5292	39.631	3	1.5354	41.425	3	1.5292	39.631	3	1.5354	41.425	3	NaN	NaN	0	NaN	NaN	0
Q9NR28	Diablo homolog, mitochondrial	DIABLO	2	2	9.2	27.131	5.9019e-10	1.4518	14.369	2	1.081	22.678	2	1.4518	14.369	2	1.081	22.678	2	NaN	NaN	0	NaN	NaN	0
Q9NX76	CKLF-like MARVEL transmembrane domain-containing protein 6	CMTM6	2	2	15.8	20.419	0.00052937	1.4156	NaN	1	1.0933	NaN	1	1.4156	NaN	1	1.0933	NaN	1	NaN	NaN	0	NaN	NaN	0
O60783	28S ribosomal protein S14, mitochondrial	MRPS14	2	2	21.9	15.139	3.5855e-06	1.4143	15.632	2	1.1466	10.553	2	1.4143	15.632	2	1.1466	10.553	2	NaN	NaN	0	NaN	NaN	0
E9PI68	Signal peptidase complex subunit 2	SPCS2	2	2	7	28.503	1.164e-06	1.41	11.848	2	1.1857	20.702	2	1.41	11.848	2	1.1857	20.702	2	NaN	NaN	0	NaN	NaN	0
Q8IWE2	Protein NOXP20	FAM114A1	2	2	10.8	60.741	2.0234e-55	1.4031	NaN	1	1.2108	NaN	1	1.4031	NaN	1	1.2108	NaN	1	NaN	NaN	0	NaN	NaN	0
F5GX91	Calpain-11	CAPN11	2	2	3.1	84.323	0.00020738	1.4	NaN	1	1.5229	NaN	1	NaN	NaN	0	NaN	NaN	0	1.4	NaN	1	1.5229	NaN	1
Q07021	Complement component 1 Q subcomponent-binding protein, mitochondrial	C1QBP	2	2	14.5	31.362	1.2449e-39	1.3948	18.622	5	1.3804	32.115	5	1.3948	18.622	5	1.3804	32.115	5	NaN	NaN	0	NaN	NaN	0
Q9Y520-7	Protein PRRC2C	PRRC2C	2	2	0.7	317.08	1.6411e-18	1.3881	NaN	1	0.91014	NaN	1	1.3881	NaN	1	0.91014	NaN	1	NaN	NaN	0	NaN	NaN	0
Q06265-2	Exosome complex component RRP45	EXOSC9	2	2	4.6	50.803	1.8625e-05	1.3768	162.19	2	0.62234	57.871	2	1.3768	162.19	2	0.62234	57.871	2	NaN	NaN	0	NaN	NaN	0
Q5TGI0	Failed axon connections homolog	FAXC	2	2	7.6	46.843	0.00023571	1.3601	NaN	1	1.7194	NaN	1	NaN	NaN	0	NaN	NaN	0	1.3601	NaN	1	1.7194	NaN	1
Q16204	Coiled-coil domain-containing protein 6	CCDC6	2	2	4.4	53.29	3.392e-06	1.3595	NaN	1	1.1248	NaN	1	1.3595	NaN	1	1.1248	NaN	1	NaN	NaN	0	NaN	NaN	0
Q14432	cGMP-inhibited 3,5-cyclic phosphodiesterase A	PDE3A	2	2	3.3	124.98	1.6947e-32	1.3575	19.72	2	1.0454	8.597	2	1.3575	19.72	2	1.0454	8.597	2	NaN	NaN	0	NaN	NaN	0
Q15645	Pachytene checkpoint protein 2 homolog	TRIP13	2	2	5.3	48.55	6.5287e-05	1.3393	NaN	1	1.2519	NaN	1	1.3393	NaN	1	1.2519	NaN	1	NaN	NaN	0	NaN	NaN	0
P20645	Cation-dependent mannose-6-phosphate receptor	M6PR	2	2	12.6	30.993	2.3132e-17	1.3361	NaN	1	1.3086	NaN	1	1.3361	NaN	1	1.3086	NaN	1	NaN	NaN	0	NaN	NaN	0
Q9Y3D3	28S ribosomal protein S16, mitochondrial	MRPS16	2	2	19	15.345	0.00016284	1.3344	32.951	2	1.075	19.062	2	1.3344	32.951	2	1.075	19.062	2	NaN	NaN	0	NaN	NaN	0
P48507	Glutamate--cysteine ligase regulatory subunit	GCLM	2	2	9.9	30.727	5.7497e-07	1.3313	3.5163	2	1.22	21.455	2	1.3313	3.5163	2	1.22	21.455	2	NaN	NaN	0	NaN	NaN	0
Q96T60	Bifunctional polynucleotide phosphatase/kinase	PNKP	2	2	3.8	57.076	1.3029e-07	1.3297	NaN	1	1.5156	NaN	1	NaN	NaN	0	NaN	NaN	0	1.3297	NaN	1	1.5156	NaN	1
P16591	Tyrosine-protein kinase Fer	FER	2	2	2.3	94.637	0.00011356	1.3275	25.524	2	1.2299	13.729	2	1.3275	25.524	2	1.2299	13.729	2	NaN	NaN	0	NaN	NaN	0
Q5J8M3-3	Transmembrane protein 85	TMEM85	2	2	17.6	15.088	1.3428e-06	1.3181	NaN	1	1.188	NaN	1	1.3181	NaN	1	1.188	NaN	1	NaN	NaN	0	NaN	NaN	0
Q4VC31	Coiled-coil domain-containing protein 58	CCDC58	2	2	18.1	16.62	2.4922e-08	1.3169	19.204	2	1.2888	16.313	2	1.3169	19.204	2	1.2888	16.313	2	NaN	NaN	0	NaN	NaN	0
P83436	Conserved oligomeric Golgi complex subunit 7	COG7	2	2	3.5	86.343	0.00015435	1.3139	26.93	2	1.3722	67.015	2	1.3139	26.93	2	1.3722	67.015	2	NaN	NaN	0	NaN	NaN	0
P62273	40S ribosomal protein S29	RPS29	2	2	26.8	6.6767	0.00087298	1.3107	8.7367	2	0.88281	30.848	2	1.3943	NaN	1	1.098	NaN	1	1.2322	NaN	1	0.7098	NaN	1
Q9UBV2	Protein sel-1 homolog 1	SEL1L	2	2	5.2	88.754	0.00012832	1.3028	30.22	2	1.5593	65.583	2	1.3028	30.22	2	1.5593	65.583	2	NaN	NaN	0	NaN	NaN	0
Q8NEL9	Phospholipase DDHD1	DDHD1	2	2	1.9	100.43	0.00071106	1.3025	48.363	2	1.396	37.487	2	1.3025	48.363	2	1.396	37.487	2	NaN	NaN	0	NaN	NaN	0
Q15126	Phosphomevalonate kinase	PMVK	2	2	8.3	21.995	0.00015462	1.296	53.594	2	0.95697	18.025	2	1.296	53.594	2	0.95697	18.025	2	NaN	NaN	0	NaN	NaN	0
Q8N138	ORM1-like protein 3	ORMDL3	2	2	17	17.494	0.00021937	1.2923	15.555	3	1.2844	8.1898	3	1.2923	15.555	3	1.2844	8.1898	3	NaN	NaN	0	NaN	NaN	0
P14927	Cytochrome b-c1 complex subunit 7	UQCRB	2	2	20.7	13.53	6.9335e-06	1.2873	NaN	1	1.1265	NaN	1	1.2873	NaN	1	1.1265	NaN	1	NaN	NaN	0	NaN	NaN	0
P32929	Cystathionine gamma-lyase	CTH	2	2	6.2	44.508	1.7931e-06	1.286	NaN	1	0.97116	NaN	1	1.286	NaN	1	0.97116	NaN	1	NaN	NaN	0	NaN	NaN	0
Q01196-8	Runt-related transcription factor 1	RUNX1	2	2	5	51.818	2.6825e-08	1.2859	25.412	2	1.2914	11.653	2	1.2859	25.412	2	1.2914	11.653	2	NaN	NaN	0	NaN	NaN	0
Q9GZS1	DNA-directed RNA polymerase I subunit RPA49	POLR1E	2	2	3.5	53.961	2.1119e-06	1.2795	NaN	1	1.5585	NaN	1	1.2795	NaN	1	1.5585	NaN	1	NaN	NaN	0	NaN	NaN	0
Q5TBB1	Ribonuclease H2 subunit B	RNASEH2B	2	2	6.7	35.138	5.5303e-05	1.2727	18.786	2	0.90311	0.11155	2	1.2727	18.786	2	0.90311	0.11155	2	NaN	NaN	0	NaN	NaN	0
Q7L0Y3	Mitochondrial ribonuclease P protein 1	RG9MTD1	2	2	4.7	47.346	8.6644e-06	1.257	5.094	2	1.2038	8.8587	2	1.257	5.094	2	1.2038	8.8587	2	NaN	NaN	0	NaN	NaN	0
Q8NBL1	Protein O-glucosyltransferase 1	POGLUT1	2	2	5.1	46.189	3.3392e-05	1.256	15.907	2	1.0808	2.8708	2	1.256	15.907	2	1.0808	2.8708	2	NaN	NaN	0	NaN	NaN	0
Q6P4A7	Sideroflexin-4	SFXN4	2	2	7.1	37.998	4.0044e-11	1.2547	13.131	3	1.018	7.6637	3	1.2547	13.131	3	1.018	7.6637	3	NaN	NaN	0	NaN	NaN	0
P56524	Histone deacetylase 4	HDAC4	2	2	2.5	119.04	0.00079461	1.2484	NaN	1	1.0238	NaN	1	NaN	NaN	0	NaN	NaN	0	1.2484	NaN	1	1.0238	NaN	1
P20963	T-cell surface glycoprotein CD3 zeta chain	CD247	2	2	18.9	18.696	6.8705e-18	1.2457	7.1286	2	0.88715	5.8839	2	1.2457	7.1286	2	0.88715	5.8839	2	NaN	NaN	0	NaN	NaN	0
G3V1N1	NF-kappa-B-repressing factor	NKRF	2	2	3.3	79.495	0.00039322	1.2454	NaN	1	1.2115	NaN	1	1.2454	NaN	1	1.2115	NaN	1	NaN	NaN	0	NaN	NaN	0
Q6NUM9	All-trans-retinol 13,14-reductase	RETSAT	2	2	4.3	66.819	0.00059787	1.2406	2.5006	2	1.1796	3.4644	2	1.2406	2.5006	2	1.1796	3.4644	2	NaN	NaN	0	NaN	NaN	0
Q969M3-3	Protein YIPF5	YIPF5	2	2	7.9	29.107	3.5504e-06	1.2393	4.8684	2	1.2751	34.117	2	1.2393	4.8684	2	1.2751	34.117	2	NaN	NaN	0	NaN	NaN	0
Q96T49	Protein phosphatase 1 regulatory inhibitor subunit 16B	PPP1R16B	2	2	4.1	63.55	5.9368e-06	1.2339	27.627	2	1.1995	6.4902	2	1.2339	27.627	2	1.1995	6.4902	2	NaN	NaN	0	NaN	NaN	0
J3KR78	Queuine tRNA-ribosyltransferase subunit QTRTD1	QTRTD1	2	2	8	48.203	0.00071894	1.2323	NaN	1	1.4451	NaN	1	1.2323	NaN	1	1.4451	NaN	1	NaN	NaN	0	NaN	NaN	0
Q6EEV6	Small ubiquitin-related modifier 4	SUMO4	2	2	23.2	10.685	9.6387e-14	1.2244	37.372	2	1.0918	4.1384	2	1.2244	37.372	2	1.0918	4.1384	2	NaN	NaN	0	NaN	NaN	0
P30049	ATP synthase subunit delta, mitochondrial	ATP5D	2	2	13.7	17.49	5.1122e-12	1.2207	13.891	6	1.4176	17.625	6	1.1582	4.5932	3	1.2775	14.96	3	1.4581	10.471	3	1.5272	9.923	3
Q9HC21	Mitochondrial thiamine pyrophosphate carrier	SLC25A19	2	2	5	35.511	0.00021397	1.2197	8.9133	2	1.0922	7.5189	2	1.2197	8.9133	2	1.0922	7.5189	2	NaN	NaN	0	NaN	NaN	0
O94919	Endonuclease domain-containing 1 protein	ENDOD1	2	2	4.2	55.016	1.3032e-05	1.2149	13.233	3	0.91648	40.282	3	1.2149	13.233	3	0.91648	40.282	3	NaN	NaN	0	NaN	NaN	0
Q2TAY7	WD40 repeat-containing protein SMU1	SMU1	2	2	3.9	57.543	4.3435e-08	1.2133	19.855	2	0.95864	47.182	2	1.2133	19.855	2	0.95864	47.182	2	NaN	NaN	0	NaN	NaN	0
Q8IXQ4	Uncharacterized protein KIAA1704	KIAA1704	2	2	12.4	38.141	7.5804e-26	1.2063	NaN	1	1.3567	NaN	1	1.2063	NaN	1	1.3567	NaN	1	NaN	NaN	0	NaN	NaN	0
Q04206	Transcription factor p65	RELA	2	2	4	60.218	4.5361e-08	1.206	30.973	3	1.1082	26.148	3	1.206	30.973	3	1.1082	26.148	3	NaN	NaN	0	NaN	NaN	0
J3QT22	Protein phosphatase methylesterase 1	PPME1	2	2	8	43.87	7.3753e-33	1.2058	15.21	4	0.96079	6.8393	4	1.2058	15.21	4	0.96079	6.8393	4	NaN	NaN	0	NaN	NaN	0
Q8WY22	BRI3-binding protein	BRI3BP	2	2	10.4	27.835	2.9182e-08	1.2036	10.344	2	1.2479	17.365	2	1.2036	10.344	2	1.2479	17.365	2	NaN	NaN	0	NaN	NaN	0
Q15427	Splicing factor 3B subunit 4	SF3B4	2	2	8	44.385	5.0021e-25	1.2004	26.093	2	1.0556	2.0486	2	1.2004	26.093	2	1.0556	2.0486	2	NaN	NaN	0	NaN	NaN	0
P36639	7,8-dihydro-8-oxoguanine triphosphatase	NUDT1	2	2	12.7	22.519	3.4719e-06	1.1997	103.49	3	1.39	16.75	3	2.5944	132.11	2	1.4586	23.359	2	1.1997	NaN	1	1.39	NaN	1
Q9BYD6	39S ribosomal protein L1, mitochondrial	MRPL1	2	2	6.8	36.908	1.9915e-05	1.1988	1.5229	2	1.1334	30.898	2	1.1988	1.5229	2	1.1334	30.898	2	NaN	NaN	0	NaN	NaN	0
Q969T9	WW domain-binding protein 2	WBP2	2	2	7.3	28.087	2.9163e-07	1.1977	9.1917	8	1.2656	43.2	8	1.1869	6.1082	5	1.3286	19.006	5	1.2087	13.353	3	1.0556	76.098	3
Q3ZAQ7	Vacuolar ATPase assembly integral membrane protein VMA21	VMA21	2	2	21.8	11.354	2.8278e-06	1.1894	NaN	1	0.91762	NaN	1	1.1894	NaN	1	0.91762	NaN	1	NaN	NaN	0	NaN	NaN	0
P78537	Biogenesis of lysosome-related organelles complex 1 subunit 1	BLOC1S1	2	2	14.4	17.262	0.00081784	1.1891	NaN	1	1.2089	NaN	1	1.1891	NaN	1	1.2089	NaN	1	NaN	NaN	0	NaN	NaN	0
Q15751	Probable E3 ubiquitin-protein ligase HERC1	HERC1	2	2	0.7	532.22	0.00016384	1.1853	NaN	1	1.2794	NaN	1	1.1853	NaN	1	1.2794	NaN	1	NaN	NaN	0	NaN	NaN	0
O43598	Deoxyribonucleoside 5-monophosphate N-glycosidase	RCL	2	2	15.5	19.108	0.00013898	1.1831	NaN	1	0.98311	NaN	1	1.1831	NaN	1	0.98311	NaN	1	NaN	NaN	0	NaN	NaN	0
Q9BQA9	Uncharacterized protein C17orf62	C17orf62	2	2	8.6	20.774	5.1473e-06	1.1809	10.942	3	1.2059	1.2573	3	1.1809	NaN	1	1.2226	NaN	1	1.1072	14.553	2	1.199	0.80224	2
G3V2U7	Acylphosphatase	ACYP1	2	2	17.8	14.125	6.0418e-07	1.1808	5.6681	2	0.89948	14.107	2	1.1808	5.6681	2	0.89948	14.107	2	NaN	NaN	0	NaN	NaN	0
P17050	Alpha-N-acetylgalactosaminidase	NAGA	2	2	7.1	46.564	3.2552e-06	1.1804	14.691	3	1.0307	9.1252	3	1.1804	14.691	3	1.0307	9.1252	3	NaN	NaN	0	NaN	NaN	0
Q86V48	Leucine zipper protein 1	LUZP1	2	2	2.1	120.27	2.3121e-35	1.1792	3.7051	2	1.1081	0.28633	2	1.1792	3.7051	2	1.1081	0.28633	2	NaN	NaN	0	NaN	NaN	0
O94992	Protein HEXIM1	HEXIM1	2	2	6.1	40.623	3.3952e-08	1.1786	10.001	2	1.1103	10.026	2	1.1786	10.001	2	1.1103	10.026	2	NaN	NaN	0	NaN	NaN	0
Q8WTV0-4	Scavenger receptor class B member 1	SCARB1	2	2	4.6	53.579	2.7048e-05	1.1782	NaN	1	1.2564	NaN	1	1.1782	NaN	1	1.2564	NaN	1	NaN	NaN	0	NaN	NaN	0
P08590	Myosin light chain 3	MYL3	2	2	8.2	21.932	1.0756e-29	1.1781	11.145	9	1.5886	35.461	9	1.0519	13.467	4	0.8719	17.772	4	1.2273	4.9967	5	1.7391	8.5536	5
Q08AF3	Schlafen family member 5	SLFN5	2	2	1.8	101.05	0.00015849	1.1778	7.4439	2	1.2134	3.9455	2	1.1174	NaN	1	1.18	NaN	1	1.2415	NaN	1	1.2477	NaN	1
Q6NXT1	Ankyrin repeat domain-containing protein 54	ANKRD54	2	2	12.3	32.505	6.6518e-09	1.1743	NaN	1	1.0721	NaN	1	1.1743	NaN	1	1.0721	NaN	1	NaN	NaN	0	NaN	NaN	0
P49354	Protein farnesyltransferase/geranylgeranyltransferase type-1 subunit alpha	FNTA	2	2	8.2	44.408	8.7596e-22	1.1737	NaN	1	0.4422	NaN	1	1.1737	NaN	1	0.4422	NaN	1	NaN	NaN	0	NaN	NaN	0
O60547	GDP-mannose 4,6 dehydratase	GMDS	2	2	5.4	41.949	9.8098e-07	1.1731	NaN	1	0.92907	NaN	1	1.1731	NaN	1	0.92907	NaN	1	NaN	NaN	0	NaN	NaN	0
Q9H089	Large subunit GTPase 1 homolog	LSG1	2	2	2.9	75.225	4.6232e-05	1.1676	NaN	1	1.0908	NaN	1	1.1676	NaN	1	1.0908	NaN	1	NaN	NaN	0	NaN	NaN	0
Q5JYT7	Uncharacterized protein KIAA1755	KIAA1755	2	2	1.3	130.84	0.00040407	1.1666	16.214	2	1.026	13.539	2	1.1666	16.214	2	1.026	13.539	2	NaN	NaN	0	NaN	NaN	0
Q96C90	Protein phosphatase 1 regulatory subunit 14B	PPP1R14B	2	2	36.7	15.911	1.2331e-13	1.1665	15.122	2	1.1316	4.7771	2	1.1665	15.122	2	1.1316	4.7771	2	NaN	NaN	0	NaN	NaN	0
Q96RW7	Hemicentin-1	HMCN1	2	2	0.2	613.38	0.00032389	1.164	16.334	2	1.7771	47.55	2	1.3065	NaN	1	1.2697	NaN	1	1.037	NaN	1	2.4874	NaN	1
Q8TCT9-2	Minor histocompatibility antigen H13	HM13	2	2	10.6	46.825	4.3704e-06	1.1616	13.788	5	1.1234	15.154	5	1.1616	3.9273	3	1.0562	7.7188	3	1.2362	25.539	2	1.3071	14.209	2
Q01064	Calcium/calmodulin-dependent 3,5-cyclic nucleotide phosphodiesterase 1B	PDE1B	2	2	3.5	61.379	2.4788e-05	1.1563	NaN	1	1.1753	NaN	1	1.1563	NaN	1	1.1753	NaN	1	NaN	NaN	0	NaN	NaN	0
Q9BSQ5-2	Malcavernin	CCM2	2	2	4.5	51.412	8.232e-07	1.1542	NaN	1	1.1735	NaN	1	1.1542	NaN	1	1.1735	NaN	1	NaN	NaN	0	NaN	NaN	0
O00165-2	HCLS1-associated protein X-1	HAX1	2	2	9.8	32.418	8.5231e-05	1.154	3.5439	2	1.0417	11.266	2	1.154	3.5439	2	1.0417	11.266	2	NaN	NaN	0	NaN	NaN	0
P35226	Polycomb complex protein BMI-1	BMI1	2	2	5.2	36.949	3.0541e-05	1.154	8.9574	2	1.035	2.8072	2	1.154	8.9574	2	1.035	2.8072	2	NaN	NaN	0	NaN	NaN	0
B0UXB6	Abhydrolase domain-containing protein 16A	BAT5	2	2	3.2	67.518	0.00013553	1.1521	NaN	1	1.0684	NaN	1	1.1521	NaN	1	1.0684	NaN	1	NaN	NaN	0	NaN	NaN	0
Q32P28-3	Prolyl 3-hydroxylase 1	LEPRE1	2	2	2.7	90.615	5.3611e-08	1.1518	2.606	2	1.1454	6.383	2	1.1518	2.606	2	1.1454	6.383	2	NaN	NaN	0	NaN	NaN	0
O60888-2	Protein CutA	CUTA	2	2	14.1	20.925	8.7638e-06	1.1489	27.265	2	1.1685	8.521	2	1.1489	27.265	2	1.1685	8.521	2	NaN	NaN	0	NaN	NaN	0
Q8NI27	THO complex subunit 2	THOC2	2	2	1.1	182.77	0.00039321	1.1464	9.9513	2	1.1443	9.5458	2	1.1464	9.9513	2	1.1443	9.5458	2	NaN	NaN	0	NaN	NaN	0
Q8TDM6	Disks large homolog 5	DLG5	2	2	1.4	213.87	0.00027847	1.1462	NaN	1	1.1872	NaN	1	1.1462	NaN	1	1.1872	NaN	1	NaN	NaN	0	NaN	NaN	0
Q96L91	E1A-binding protein p400	EP400	2	2	0.5	343.48	0.00010976	1.1459	NaN	1	1.0324	NaN	1	1.1459	NaN	1	1.0324	NaN	1	NaN	NaN	0	NaN	NaN	0
Q8N5Y2	Male-specific lethal 3 homolog	MSL3	2	2	3.8	59.823	7.6122e-05	1.1404	7.0066	2	1.0268	3.4365	2	1.1404	7.0066	2	1.0268	3.4365	2	NaN	NaN	0	NaN	NaN	0
Q8N5C6	S1 RNA-binding domain-containing protein 1	SRBD1	2	2	2.3	111.77	8.5187e-07	1.1402	25.207	2	1.2224	5.0211	2	1.1402	25.207	2	1.2224	5.0211	2	NaN	NaN	0	NaN	NaN	0
P56385	ATP synthase subunit e, mitochondrial	ATP5I	2	2	24.6	7.9331	2.5484e-05	1.1386	10.63	4	1.0232	15.584	4	1.1388	12.983	3	1.0211	19.051	3	1.1383	NaN	1	1.0254	NaN	1
Q9BRA2	Thioredoxin domain-containing protein 17	TXNDC17	2	2	13	13.941	1.7893e-05	1.138	9.0526	3	0.95524	3.3689	3	1.138	9.0526	3	0.95524	3.3689	3	NaN	NaN	0	NaN	NaN	0
Q99594	Transcriptional enhancer factor TEF-5	TEAD3	2	2	6	48.676	6.0676e-08	1.138	NaN	1	0.94668	NaN	1	1.138	NaN	1	0.94668	NaN	1	NaN	NaN	0	NaN	NaN	0
P51809-2	Vesicle-associated membrane protein 7	VAMP7	2	2	6.5	30.216	6.4373e-05	1.1376	0.38912	2	1.216	9.1878	2	1.1376	0.38912	2	1.216	9.1878	2	NaN	NaN	0	NaN	NaN	0
P06401	Progesterone receptor	PGR	2	2	3.1	98.98	0.00092806	1.1353	10.212	3	1.0397	2.4192	3	1.1764	5.034	2	1.0272	3.2759	2	0.99668	NaN	1	1.0397	NaN	1
P63167	Dynein light chain 1, cytoplasmic	DYNLL1	2	2	33.7	10.366	3.4276e-67	1.1335	8.6809	4	1.0493	13.662	4	1.1335	8.6809	4	1.0493	13.662	4	NaN	NaN	0	NaN	NaN	0
Q8WVX3-2	Uncharacterized protein C4orf3	C4orf3	2	2	9.5	22.558	8.5674e-06	1.1325	2.0162	2	1.1136	2.7382	2	1.1325	2.0162	2	1.1136	2.7382	2	NaN	NaN	0	NaN	NaN	0
Q9NX07	tRNA selenocysteine 1-associated protein 1	TRNAU1AP	2	2	7	32.498	9.9587e-06	1.1291	14.215	2	1.0716	10.117	2	1.1291	14.215	2	1.0716	10.117	2	NaN	NaN	0	NaN	NaN	0
O60645	Exocyst complex component 3	EXOC3	2	2	2.9	86.844	5.8492e-06	1.128	12.945	2	1.0514	10.013	2	1.128	12.945	2	1.0514	10.013	2	NaN	NaN	0	NaN	NaN	0
O43823	A-kinase anchor protein 8	AKAP8	2	2	6.2	76.107	1.2537e-25	1.1271	NaN	1	1.2969	NaN	1	1.1271	NaN	1	1.2969	NaN	1	NaN	NaN	0	NaN	NaN	0
Q9UNX4	WD repeat-containing protein 3	WDR3	2	2	3.9	106.1	1.0301e-09	1.1264	16.838	2	1.0268	17.339	2	1.1264	16.838	2	1.0268	17.339	2	NaN	NaN	0	NaN	NaN	0
O43665-3	Regulator of G-protein signaling 10	RGS10	2	2	12.2	21.21	6.647e-11	1.1253	7.8414	3	1.4431	184.73	3	1.0639	7.9363	2	6.8829	220.93	2	1.1698	NaN	1	1.2478	NaN	1
Q9P212-2	1-phosphatidylinositol 4,5-bisphosphate phosphodiesterase epsilon-1	PLCE1	2	2	1.4	223.87	0.00021442	1.1248	NaN	1	2.3333	NaN	1	NaN	NaN	0	NaN	NaN	0	1.1248	NaN	1	2.3333	NaN	1
Q99442	Translocation protein SEC62	SEC62	2	2	4.3	45.861	8.6183e-05	1.1238	NaN	1	0.99934	NaN	1	1.1238	NaN	1	0.99934	NaN	1	NaN	NaN	0	NaN	NaN	0
O15020	Spectrin beta chain, brain 2	SPTBN2	2	2	1.8	271.32	3.9875e-25	1.1233	NaN	1	3.4228	NaN	1	1.1233	NaN	1	3.4228	NaN	1	NaN	NaN	0	NaN	NaN	0
C9JCC6	Dr1-associated corepressor	DRAP1	2	2	15.6	23.205	2.8297e-05	1.1214	0.89143	2	1.0405	2.0898	2	1.1214	0.89143	2	1.0405	2.0898	2	NaN	NaN	0	NaN	NaN	0
O60678	Protein arginine N-methyltransferase 3	PRMT3	2	2	4	59.875	0.00034367	1.1181	8.3813	3	1.1396	18.551	3	1.1181	8.3813	3	1.1396	18.551	3	NaN	NaN	0	NaN	NaN	0
Q9UKY7	Protein CDV3 homolog	CDV3	2	2	6.2	27.335	0.00072008	1.1161	5.551	2	1.1074	3.6186	2	1.1161	5.551	2	1.1074	3.6186	2	NaN	NaN	0	NaN	NaN	0
Q9BYG5	Partitioning defective 6 homolog beta	PARD6B	2	2	5.6	41.182	0.00074778	1.1149	NaN	1	1.6093	NaN	1	1.1149	NaN	1	1.6093	NaN	1	NaN	NaN	0	NaN	NaN	0
Q9Y6R4	Mitogen-activated protein kinase kinase kinase 4	MAP3K4	2	2	1.4	181.68	0.00024192	1.1133	NaN	1	1.084	NaN	1	1.1133	NaN	1	1.084	NaN	1	NaN	NaN	0	NaN	NaN	0
Q8NF37	Lysophosphatidylcholine acyltransferase 1	LPCAT1	2	2	3.7	59.151	0.00011032	1.1126	12.029	3	1.1439	49.118	3	1.1126	12.029	3	1.1439	49.118	3	NaN	NaN	0	NaN	NaN	0
P30536	Translocator protein	TSPO	2	2	9.5	18.828	8.6944e-06	1.1101	40.533	6	1.0533	42.963	6	1.1008	58.524	3	1.0659	60.238	3	1.1196	11.632	3	1.0409	20.062	3
Q9GZZ9	Ubiquitin-like modifier-activating enzyme 5	UBA5	2	2	9.2	44.863	9.7067e-15	1.1095	9.8591	2	1.0796	10.837	2	1.1095	9.8591	2	1.0796	10.837	2	NaN	NaN	0	NaN	NaN	0
Q9H2J4	Phosducin-like protein 3	PDCL3	2	2	9.6	27.614	2.0989e-08	1.108	37.333	2	0.90551	0.34491	2	1.108	37.333	2	0.90551	0.34491	2	NaN	NaN	0	NaN	NaN	0
Q13813-2	Spectrin alpha chain, brain	SPTAN1	2	2	2.1	285.09	8.5817e-51	1.1073	NaN	1	1.1179	NaN	1	1.1073	NaN	1	1.1179	NaN	1	NaN	NaN	0	NaN	NaN	0
P86790	Vacuolar fusion protein CCZ1 homolog B	CCZ1B	2	2	4.4	55.866	0.00018783	1.1072	NaN	1	0.89656	NaN	1	1.1072	NaN	1	0.89656	NaN	1	NaN	NaN	0	NaN	NaN	0
Q96RE7	Nucleus accumbens-associated protein 1	NACC1	2	2	3.6	57.258	1.8199e-06	1.1064	10.276	2	1.1149	0.65049	2	1.1064	10.276	2	1.1149	0.65049	2	NaN	NaN	0	NaN	NaN	0
E7ESW6	WD repeat-containing protein 87	WDR87	2	2	0.7	337.8	0.00038456	1.1054	NaN	1	1.0507	NaN	1	1.1054	NaN	1	1.0507	NaN	1	NaN	NaN	0	NaN	NaN	0
Q9BXI6-2	TBC1 domain family member 10A	TBC1D10A	2	2	4.5	57.934	0.00012078	1.1049	NaN	1	0.81404	NaN	1	1.1049	NaN	1	0.81404	NaN	1	NaN	NaN	0	NaN	NaN	0
Q96FJ2	Dynein light chain 2, cytoplasmic	DYNLL2	2	2	32.6	10.35	4.1153e-18	1.1043	28.785	3	0.96778	21.463	3	1.1043	28.785	3	0.96778	21.463	3	NaN	NaN	0	NaN	NaN	0
E9PC97	PHD finger protein 6	PHF6	2	2	4.9	41.361	1.9674e-16	1.1029	NaN	1	0.99159	NaN	1	1.1029	NaN	1	0.99159	NaN	1	NaN	NaN	0	NaN	NaN	0
Q16718	NADH dehydrogenase [ubiquinone] 1 alpha subcomplex subunit 5	NDUFA5	2	2	16.4	13.459	3.0333e-07	1.1028	15.195	3	1.5489	31.845	3	1.062	5.3314	2	1.2333	32.218	2	1.3704	NaN	1	1.8132	NaN	1
Q9NZ45	CDGSH iron-sulfur domain-containing protein 1	CISD1	2	2	25.9	12.199	4.3493e-11	1.0964	0.93801	3	0.70994	19.467	3	1.0964	0.93801	3	0.70994	19.467	3	NaN	NaN	0	NaN	NaN	0
P49458	Signal recognition particle 9 kDa protein	SRP9	2	2	22.1	10.112	1.6352e-13	1.0935	0.12251	2	1.2613	5.0787	2	1.0935	0.12251	2	1.2613	5.0787	2	NaN	NaN	0	NaN	NaN	0
Q99470	Stromal cell-derived factor 2	SDF2	2	2	10.9	23.026	5.9421e-19	1.0916	3.1335	3	1.361	23.501	3	1.0916	3.1335	3	1.361	23.501	3	NaN	NaN	0	NaN	NaN	0
Q16514	Transcription initiation factor TFIID subunit 12	TAF12	2	2	13	17.924	8.8393e-23	1.0914	NaN	1	1.0632	NaN	1	1.0914	NaN	1	1.0632	NaN	1	NaN	NaN	0	NaN	NaN	0
P25445	Tumor necrosis factor receptor superfamily member 6	FAS	2	2	8.4	37.732	0.00017702	1.0884	45.865	2	1.2937	21.831	2	1.0884	45.865	2	1.2937	21.831	2	NaN	NaN	0	NaN	NaN	0
O76062	Delta(14)-sterol reductase	TM7SF2	2	2	3.6	46.405	0.00014817	1.0866	0.41429	2	0.90658	5.3604	2	1.0866	0.41429	2	0.90658	5.3604	2	NaN	NaN	0	NaN	NaN	0
O95630	STAM-binding protein	STAMBP	2	2	6.4	48.076	3.4165e-05	1.0857	18.176	2	0.80283	4.0847	2	1.0857	18.176	2	0.80283	4.0847	2	NaN	NaN	0	NaN	NaN	0
Q7RTS9	Dymeclin	DYM	2	2	2.7	75.935	7.1602e-05	1.0851	NaN	1	1.0629	NaN	1	1.0851	NaN	1	1.0629	NaN	1	NaN	NaN	0	NaN	NaN	0
Q6P1L8	39S ribosomal protein L14, mitochondrial	MRPL14	2	2	20	15.947	1.0753e-09	1.0844	12.117	2	1.275	77.423	2	1.0844	12.117	2	1.275	77.423	2	NaN	NaN	0	NaN	NaN	0
Q6GTX8	Leukocyte-associated immunoglobulin-like receptor 1	LAIR1	2	2	7.7	31.412	1.8819e-06	1.0843	6.2487	3	0.90784	16.588	3	1.0843	6.2487	3	0.90784	16.588	3	NaN	NaN	0	NaN	NaN	0
P78318	Immunoglobulin-binding protein 1	IGBP1	2	2	10	39.221	6.7851e-07	1.0833	15.065	2	1.045	13.717	2	1.0833	15.065	2	1.045	13.717	2	NaN	NaN	0	NaN	NaN	0
P61513	60S ribosomal protein L37a	RPL37A	2	2	17.4	10.275	3.4581e-05	1.0828	18.252	3	0.89875	15.132	3	1.14	7.2791	2	0.97255	11.161	2	0.84174	NaN	1	0.77768	NaN	1
B7ZAC3	Solute carrier family 2, facilitated glucose transporter member 14	SLC2A14	2	2	3.4	58.249	2.1679e-05	1.081	5.626	5	1.093	12.185	5	1.0701	6.3312	4	1.1002	9.8006	4	1.081	NaN	1	0.90523	NaN	1
Q8N5M9	Protein jagunal homolog 1	JAGN1	2	2	13.1	21.125	6.3499e-13	1.0792	6.3797	2	1.1803	47.224	2	1.0792	6.3797	2	1.1803	47.224	2	NaN	NaN	0	NaN	NaN	0
Q5NDL2	Uncharacterized glycosyltransferase AER61	AER61	2	2	3.2	62.01	6.2955e-05	1.0789	2.5919	2	1.2547	10.047	2	1.0789	2.5919	2	1.2547	10.047	2	NaN	NaN	0	NaN	NaN	0
Q96I59	Probable asparagine--tRNA ligase, mitochondrial	NARS2	2	2	4.4	54.089	9.76e-05	1.0776	15.164	2	1.282	8.1736	2	1.1996	NaN	1	1.3582	NaN	1	0.96807	NaN	1	1.21	NaN	1
Q96ND0	Protein FAM210A	FAM210A	2	2	5.9	30.776	0.00067922	1.0765	1.7115	2	1.1079	1.3287	2	1.0765	1.7115	2	1.1079	1.3287	2	NaN	NaN	0	NaN	NaN	0
Q53GQ0	Estradiol 17-beta-dehydrogenase 12	HSD17B12	2	2	6.7	34.324	2.8564e-05	1.0764	8.1552	2	1.4971	16.274	2	1.0764	8.1552	2	1.4971	16.274	2	NaN	NaN	0	NaN	NaN	0
B4DRT2	28S ribosomal protein S27, mitochondrial	MRPS27	2	2	8.2	49.149	2.2275e-21	1.0761	9.153	6	0.99447	15.297	6	1.0761	9.153	6	0.99447	15.297	6	NaN	NaN	0	NaN	NaN	0
Q5W0H4	Translationally-controlled tumor protein	TPT1	2	2	9	21.525	7.9085e-05	1.0759	5.0904	2	1.0229	9.9797	2	1.0759	5.0904	2	1.0229	9.9797	2	NaN	NaN	0	NaN	NaN	0
P82933	28S ribosomal protein S9, mitochondrial	MRPS9	2	2	7.8	45.834	5.769e-25	1.0756	10.452	2	1.0815	1.6942	2	1.0756	10.452	2	1.0815	1.6942	2	NaN	NaN	0	NaN	NaN	0
Q86W42	THO complex subunit 6 homolog	THOC6	2	2	7.3	37.535	8.337e-06	1.0755	11.667	2	0.92169	27.793	2	1.0755	11.667	2	0.92169	27.793	2	NaN	NaN	0	NaN	NaN	0
J3QL51	60S ribosomal protein L17	RPL17	2	2	8.3	26.372	3.9986e-08	1.0742	6.0491	3	1.1868	12.884	3	1.1553	NaN	1	0.95153	NaN	1	1.0491	3.3483	2	1.1894	0.30724	2
O00151	PDZ and LIM domain protein 1	PDLIM1	2	2	6.4	36.071	3.5304e-06	1.0739	NaN	1	0.9447	NaN	1	1.0739	NaN	1	0.9447	NaN	1	NaN	NaN	0	NaN	NaN	0
Q15306	Interferon regulatory factor 4	IRF4	2	2	5.8	51.772	0.00021232	1.0728	15.119	2	1.0472	16.481	2	1.0728	15.119	2	1.0472	16.481	2	NaN	NaN	0	NaN	NaN	0
Q8WUA4	General transcription factor 3C polypeptide 2	GTF3C2	2	2	2.4	100.68	0.00015332	1.0727	NaN	1	0.73008	NaN	1	1.0727	NaN	1	0.73008	NaN	1	NaN	NaN	0	NaN	NaN	0
Q9H6K4-2	Optic atrophy 3 protein	OPA3	2	2	8.9	20.255	0.00034283	1.0727	8.7345	3	1.0227	42.102	3	1.0727	8.7345	3	1.0227	42.102	3	NaN	NaN	0	NaN	NaN	0
P27144	Adenylate kinase isoenzyme 4, mitochondrial	AK4	2	2	9	25.268	7.4682e-06	1.0719	54.513	2	1.7095	101.66	2	0.72903	NaN	1	0.83304	NaN	1	1.576	NaN	1	3.508	NaN	1
Q7Z7C8-4	Transcription initiation factor TFIID subunit 8	TAF8	2	2	10.4	37.411	0.0003344	1.0718	NaN	1	1.2489	NaN	1	1.0718	NaN	1	1.2489	NaN	1	NaN	NaN	0	NaN	NaN	0
P30042	ES1 protein homolog, mitochondrial	C21orf33	2	2	6	28.17	4.0074e-05	1.0706	8.5949	3	1.0946	7.4503	3	0.94628	NaN	1	1.026	NaN	1	1.0932	2.9645	2	1.1415	5.9327	2
Q9BXB4	Oxysterol-binding protein-related protein 11	OSBPL11	2	2	2.9	83.642	3.6988e-05	1.0669	NaN	1	1.4805	NaN	1	1.0669	NaN	1	1.4805	NaN	1	NaN	NaN	0	NaN	NaN	0
G3V325	ATP synthase subunit f, mitochondrial	PTCD1	2	2	2.9	84.109	1.9202e-29	1.0665	10.907	2	0.82643	23.227	2	1.0665	10.907	2	0.82643	23.227	2	NaN	NaN	0	NaN	NaN	0
Q8WUA7	TBC1 domain family member 22A	TBC1D22A	2	2	5.4	59.12	1.7501e-10	1.0659	NaN	1	1.0724	NaN	1	1.0659	NaN	1	1.0724	NaN	1	NaN	NaN	0	NaN	NaN	0
Q96IX5	Up-regulated during skeletal muscle growth protein 5	USMG5	2	2	43.1	6.4575	0.00016869	1.0647	23.893	3	1.0553	5.813	3	1.0647	23.893	3	1.0553	5.813	3	NaN	NaN	0	NaN	NaN	0
J3KQL8	Apolipoprotein L2	APOL2	2	2	4.9	48.929	3.7823e-05	1.063	NaN	1	1.441	NaN	1	NaN	NaN	0	NaN	NaN	0	1.063	NaN	1	1.441	NaN	1
Q96KP1	Exocyst complex component 2	EXOC2	2	2	1.8	104.07	0.00010203	1.0623	2.4422	2	0.97337	6.0008	2	1.0623	2.4422	2	0.97337	6.0008	2	NaN	NaN	0	NaN	NaN	0
Q7Z569	BRCA1-associated protein	BRAP	2	2	4.2	67.304	4.4401e-12	1.0616	NaN	1	0.90099	NaN	1	1.0616	NaN	1	0.90099	NaN	1	NaN	NaN	0	NaN	NaN	0
Q6NVY1	3-hydroxyisobutyryl-CoA hydrolase, mitochondrial	HIBCH	2	2	5.2	43.482	5.6566e-06	1.0596	7.3946	2	1.0919	0.069245	2	1.0596	7.3946	2	1.0919	0.069245	2	NaN	NaN	0	NaN	NaN	0
Q15125	3-beta-hydroxysteroid-Delta(8),Delta(7)-isomerase	EBP	2	2	12.2	26.352	1.4993e-06	1.0592	NaN	1	1.2822	NaN	1	1.0592	NaN	1	1.2822	NaN	1	NaN	NaN	0	NaN	NaN	0
P61970	Nuclear transport factor 2	NUTF2	2	2	18.9	14.478	2.0118e-13	1.0555	3.1894	3	1.0762	9.4138	3	1.0555	3.1894	3	1.0762	9.4138	3	NaN	NaN	0	NaN	NaN	0
F5GXJ1	NADH dehydrogenase [ubiquinone] iron-sulfur protein 7, mitochondrial	NDUFS7	2	2	7.6	25.383	2.4847e-06	1.0545	34.373	2	1.6111	8.6232	2	0.82699	NaN	1	1.5158	NaN	1	1.3447	NaN	1	1.7124	NaN	1
C9JLH9	Protein NLRC3	NLRC3	2	2	2.5	119.47	0.0003732	1.054	18.668	2	1.138	22.804	2	1.054	18.668	2	1.138	22.804	2	NaN	NaN	0	NaN	NaN	0
Q9BXJ9	N-alpha-acetyltransferase 15, NatA auxiliary subunit	NAA15	2	2	3.2	101.27	1.5389e-07	1.0533	17.713	3	0.88988	16.177	3	1.0533	17.713	3	0.88988	16.177	3	NaN	NaN	0	NaN	NaN	0
Q13526	Peptidyl-prolyl cis-trans isomerase NIMA-interacting 1	PIN1	2	2	20.9	18.243	6.8225e-72	1.0504	13.406	2	1.0713	9.8158	2	1.0504	13.406	2	1.0713	9.8158	2	NaN	NaN	0	NaN	NaN	0
Q8TAA9	Vang-like protein 1	VANGL1	2	2	4.4	59.974	1.2942e-05	1.0498	19.026	3	0.98518	14.19	3	0.99272	7.9064	2	1.0986	15.414	2	1.3603	NaN	1	0.93865	NaN	1
P49137	MAP kinase-activated protein kinase 2	MAPKAPK2	2	2	4.2	45.567	5.6657e-05	1.0495	NaN	1	1.0639	NaN	1	1.0495	NaN	1	1.0639	NaN	1	NaN	NaN	0	NaN	NaN	0
O15260	Surfeit locus protein 4	SURF4	2	2	7.1	30.394	4.0946e-05	1.0486	7.9644	5	0.96716	16.967	5	1.0209	13.872	2	1.0975	17.874	2	1.0486	5.3685	3	0.94124	16.293	3
Q01628	Interferon-induced transmembrane protein 3	IFITM3	2	2	30.1	14.632	3.2484e-21	1.0485	31.062	6	1.2214	46.356	6	0.93974	27.978	3	0.92867	48.814	3	1.2631	9.9806	3	1.4323	8.4427	3
P55081	Microfibrillar-associated protein 1	MFAP1	2	2	7.1	51.958	5.7997e-16	1.0472	34.273	2	1.0946	0.91927	2	1.0472	34.273	2	1.0946	0.91927	2	NaN	NaN	0	NaN	NaN	0
P36405	ADP-ribosylation factor-like protein 3	ARL3	2	2	10.4	20.455	1.0998e-05	1.0463	10.897	2	0.71262	2.2846	2	1.0463	10.897	2	0.71262	2.2846	2	NaN	NaN	0	NaN	NaN	0
P09669	Cytochrome c oxidase subunit 6C	COX6C	2	2	20	8.7813	0.00022528	1.046	0.98419	2	0.98833	12.282	2	1.046	0.98419	2	0.98833	12.282	2	NaN	NaN	0	NaN	NaN	0
Q96CW5	Gamma-tubulin complex component 3	TUBGCP3	2	2	3.2	103.57	8.5074e-07	1.045	24.071	2	1.0298	3.3765	2	1.045	24.071	2	1.0298	3.3765	2	NaN	NaN	0	NaN	NaN	0
Q8TC12	Retinol dehydrogenase 11	RDH11	2	2	8.5	35.386	6.7891e-12	1.0421	33.693	3	1.0714	71.013	3	0.81827	34.197	2	0.69446	61.313	2	1.2286	NaN	1	1.8395	NaN	1
O15397	Importin-8	IPO8	2	2	1.7	119.94	0.00013622	1.0415	12.073	2	1.1356	35.12	2	1.0415	12.073	2	1.1356	35.12	2	NaN	NaN	0	NaN	NaN	0
Q6P4R8-2	Nuclear factor related to kappa-B-binding protein	NFRKB	2	2	2.7	141.86	0.00067919	1.0395	NaN	1	1.0342	NaN	1	1.0395	NaN	1	1.0342	NaN	1	NaN	NaN	0	NaN	NaN	0
Q8WU79	Stromal membrane-associated protein 2	SMAP2	2	2	4.7	46.785	5.0686e-05	1.0385	1.4148	2	1.0015	43.235	2	1.0385	1.4148	2	1.0015	43.235	2	NaN	NaN	0	NaN	NaN	0
Q4G0J3	La-related protein 7	LARP7	2	2	3.3	66.898	5.7332e-06	1.0384	32.36	2	1.0123	32.911	2	1.0384	32.36	2	1.0123	32.911	2	NaN	NaN	0	NaN	NaN	0
Q9Y2H6	Fibronectin type-III domain-containing protein 3A	FNDC3A	2	2	1.8	131.85	1.3725e-42	1.0374	NaN	1	0.67809	NaN	1	1.0374	NaN	1	0.67809	NaN	1	NaN	NaN	0	NaN	NaN	0
A8MT70	Zinc finger B-box domain-containing protein 1	ZBBX	2	2	2.5	91.425	0.00059953	1.0362	NaN	1	1.1209	NaN	1	1.0362	NaN	1	1.1209	NaN	1	NaN	NaN	0	NaN	NaN	0
P61601	Neurocalcin-delta	NCALD	2	2	10.4	22.245	0.00012774	1.0357	NaN	1	0.88859	NaN	1	1.0357	NaN	1	0.88859	NaN	1	NaN	NaN	0	NaN	NaN	0
O14727	Apoptotic protease-activating factor 1	APAF1	2	2	1.5	141.84	0.000227	1.0355	15.403	2	1.1332	21.18	2	1.0355	15.403	2	1.1332	21.18	2	NaN	NaN	0	NaN	NaN	0
O95139	NADH dehydrogenase [ubiquinone] 1 beta subcomplex subunit 6	NDUFB6	2	2	13.3	15.489	0.00036227	1.0352	NaN	1	0.97272	NaN	1	1.0352	NaN	1	0.97272	NaN	1	NaN	NaN	0	NaN	NaN	0
Q9NQR4	Omega-amidase NIT2	NIT2	2	2	8.3	30.608	1.0214e-05	1.0351	4.6448	2	1.0537	5.0786	2	1.0351	4.6448	2	1.0537	5.0786	2	NaN	NaN	0	NaN	NaN	0
P21291	Cysteine and glycine-rich protein 1	CSRP1	2	2	19.2	20.567	8.0631e-26	1.0336	NaN	1	1.1048	NaN	1	1.0336	NaN	1	1.1048	NaN	1	NaN	NaN	0	NaN	NaN	0
Q9Y3B9	RRP15-like protein	RRP15	2	2	14.5	31.484	8.0449e-15	1.0323	NaN	1	1.2137	NaN	1	1.0323	NaN	1	1.2137	NaN	1	NaN	NaN	0	NaN	NaN	0
Q9H307	Pinin	PNN	2	2	3.5	81.613	3.6071e-09	1.0319	NaN	1	1.0124	NaN	1	1.0319	NaN	1	1.0124	NaN	1	NaN	NaN	0	NaN	NaN	0
G5E9T7	Leucine-rich repeat-containing protein 34	LRRC34	2	2	7.1	51.276	0.00044312	1.0311	2.692	2	1.0803	15.687	2	1.0311	2.692	2	1.0803	15.687	2	NaN	NaN	0	NaN	NaN	0
Q9Y2X0	Mediator of RNA polymerase II transcription subunit 16	MED16	2	2	2.4	96.792	1.0755e-06	1.0303	22.008	2	0.93819	20.607	2	1.0303	22.008	2	0.93819	20.607	2	NaN	NaN	0	NaN	NaN	0
Q96FZ5	CKLF-like MARVEL transmembrane domain-containing protein 7	CMTM7	2	2	5.1	18.834	2.7814e-05	1.0296	NaN	1	1.1042	NaN	1	1.0296	NaN	1	1.1042	NaN	1	NaN	NaN	0	NaN	NaN	0
Q12788	Transducin beta-like protein 3	TBL3	2	2	3.2	89.034	3.5683e-06	1.0288	NaN	1	0.96143	NaN	1	1.0288	NaN	1	0.96143	NaN	1	NaN	NaN	0	NaN	NaN	0
Q96BW5	Phosphotriesterase-related protein	PTER	2	2	5.7	39.017	1.8846e-05	1.0283	12.463	2	1.9347	139.02	2	1.0283	12.463	2	1.9347	139.02	2	NaN	NaN	0	NaN	NaN	0
Q9NPL8	Translocase of inner mitochondrial membrane domain-containing protein 1	TIMMDC1	2	2	6.7	32.177	5.5061e-05	1.0283	12.028	2	0.84681	27.937	2	1.1196	NaN	1	1.0318	NaN	1	0.9445	NaN	1	0.69502	NaN	1
P25054	Adenomatous polyposis coli protein	APC	2	2	1	311.64	8.0757e-05	1.0277	NaN	1	1.0143	NaN	1	1.0277	NaN	1	1.0143	NaN	1	NaN	NaN	0	NaN	NaN	0
Q9Y5Y5-2	Peroxisomal membrane protein PEX16	PEX16	2	2	5.8	39.269	0.00015627	1.0264	2.3452	2	1.1271	7.0209	2	1.0264	2.3452	2	1.1271	7.0209	2	NaN	NaN	0	NaN	NaN	0
Q9H0U6	39S ribosomal protein L18, mitochondrial	MRPL18	2	2	9.4	20.576	0.00013963	1.0259	NaN	1	1.1443	NaN	1	1.0259	NaN	1	1.1443	NaN	1	NaN	NaN	0	NaN	NaN	0
O00483	NADH dehydrogenase [ubiquinone] 1 alpha subcomplex subunit 4	NDUFA4	2	2	22.2	9.3697	1.5299e-06	1.0252	4.0292	2	1.0371	9.2003	2	1.0548	NaN	1	0.97179	NaN	1	0.9964	NaN	1	1.1068	NaN	1
Q9BUL8	Programmed cell death protein 10	PDCD10	2	2	11.3	24.701	6.0144e-05	1.0252	NaN	1	0.95344	NaN	1	1.0252	NaN	1	0.95344	NaN	1	NaN	NaN	0	NaN	NaN	0
Q8N6T3-2	ADP-ribosylation factor GTPase-activating protein 1	ARFGAP1	2	2	8.2	45.675	1.0667e-32	1.0233	31.162	2	1.0343	13.241	2	1.0233	31.162	2	1.0343	13.241	2	NaN	NaN	0	NaN	NaN	0
J3KNF8	Cytochrome b5 type B	CYB5B	2	2	10.7	16.694	0.00054515	1.0221	15.641	2	0.88727	54.692	2	1.0221	15.641	2	0.88727	54.692	2	NaN	NaN	0	NaN	NaN	0
Q8IYI6	Exocyst complex component 8	EXOC8	2	2	3	81.798	8.8979e-05	1.0216	2.5311	2	0.7157	11.138	2	1.0216	2.5311	2	0.7157	11.138	2	NaN	NaN	0	NaN	NaN	0
Q15054	DNA polymerase delta subunit 3	POLD3	2	2	6.7	51.4	1.4513e-09	1.0198	7.3568	2	0.95385	21.199	2	1.0198	7.3568	2	0.95385	21.199	2	NaN	NaN	0	NaN	NaN	0
Q969S9	Ribosome-releasing factor 2, mitochondrial	GFM2	2	2	2.3	86.6	0.00022765	1.0185	10.163	2	1.2174	21.747	2	1.0185	10.163	2	1.2174	21.747	2	NaN	NaN	0	NaN	NaN	0
Q9Y4X5	E3 ubiquitin-protein ligase ARIH1	ARIH1	2	2	4.3	64.117	9.6267e-05	1.0182	9.5001	3	1.0874	6.2874	3	1.0182	9.5001	3	1.0874	6.2874	3	NaN	NaN	0	NaN	NaN	0
Q9NRY4	Rho GTPase-activating protein 35	ARHGAP35	2	2	2.5	170.51	9.7735e-06	1.0177	NaN	1	0.86666	NaN	1	1.0177	NaN	1	0.86666	NaN	1	NaN	NaN	0	NaN	NaN	0
E5RJR5	S-phase kinase-associated protein 1	SKP1	2	2	24.5	18.72	6.5576e-14	1.0163	10.128	2	0.97301	2.37	2	1.0163	10.128	2	0.97301	2.37	2	NaN	NaN	0	NaN	NaN	0
P29375	Lysine-specific demethylase 5A	KDM5A	2	2	1.1	192.09	8.7536e-05	1.0151	NaN	1	1.3321	NaN	1	1.0151	NaN	1	1.3321	NaN	1	NaN	NaN	0	NaN	NaN	0
E9PQA6	Multivesicular body subunit 12A	FAM125A	2	2	11	28.703	3.4774e-10	1.0136	3.6782	5	0.84946	8.6566	5	0.99807	4.2155	4	0.83567	9.2622	4	1.0226	NaN	1	0.88105	NaN	1
Q8TE73	Dynein heavy chain 5, axonemal	DNAH5	2	2	0.8	529.01	0.00048599	1.0131	NaN	1	1.148	NaN	1	NaN	NaN	0	NaN	NaN	0	1.0131	NaN	1	1.148	NaN	1
P55210-2	Caspase-7	CASP7	2	2	14.2	28.03	1.1595e-35	1.0127	79.359	3	0.91386	71.824	3	1.0127	79.359	3	0.91386	71.824	3	NaN	NaN	0	NaN	NaN	0
O95259	Potassium voltage-gated channel subfamily H member 1	KCNH1	2	2	2.5	111.42	0.00042662	1.0094	NaN	1	0.96032	NaN	1	1.0094	NaN	1	0.96032	NaN	1	NaN	NaN	0	NaN	NaN	0
Q8TEA8	D-tyrosyl-tRNA(Tyr) deacylase 1	DTD1	2	2	11.5	23.423	3.9456e-09	1.0081	NaN	1	1.168	NaN	1	1.0081	NaN	1	1.168	NaN	1	NaN	NaN	0	NaN	NaN	0
P01111	GTPase NRas	NRAS	2	2	10.6	21.229	0.00013597	1.0068	NaN	1	0.9192	NaN	1	1.0068	NaN	1	0.9192	NaN	1	NaN	NaN	0	NaN	NaN	0
Q15363	Transmembrane emp24 domain-containing protein 2	TMED2	2	2	9	22.761	2.4262e-12	1.0037	12.945	4	0.97512	3.9068	4	1.0273	15.034	3	0.97516	1.802	3	0.98068	NaN	1	0.91652	NaN	1
Q8IWV8	E3 ubiquitin-protein ligase UBR2	UBR2	2	2	1.1	200.54	7.3867e-07	1.0021	8.0586	3	1.1059	9.7916	3	1.0021	8.0586	3	1.1059	9.7916	3	NaN	NaN	0	NaN	NaN	0
O75663	TIP41-like protein	TIPRL	2	2	7.7	31.444	0.00025455	0.99632	3.6525	2	0.79945	1.8855	2	0.97092	NaN	1	0.81018	NaN	1	1.0224	NaN	1	0.78887	NaN	1
P32321-2	Deoxycytidylate deaminase	DCTD	2	2	7.9	21.014	0.00039019	0.99574	NaN	1	1.0545	NaN	1	0.99574	NaN	1	1.0545	NaN	1	NaN	NaN	0	NaN	NaN	0
Q96DH6	RNA-binding protein Musashi homolog 2	MSI2	2	2	7.6	35.196	1.0213e-08	0.99548	19.816	2	0.79707	6.9889	2	0.99548	19.816	2	0.79707	6.9889	2	NaN	NaN	0	NaN	NaN	0
Q9BW19	Kinesin-like protein KIFC1	KIFC1	2	2	3.6	73.747	2.8153e-10	0.99455	NaN	1	0.95625	NaN	1	NaN	NaN	0	NaN	NaN	0	0.99455	NaN	1	0.95625	NaN	1
O75208	Ubiquinone biosynthesis protein COQ9, mitochondrial	COQ9	2	2	9.4	35.509	1.414e-05	0.99441	7.0179	2	1.0197	25.18	2	0.99441	7.0179	2	1.0197	25.18	2	NaN	NaN	0	NaN	NaN	0
Q8TEW0	Partitioning defective 3 homolog	PARD3	2	2	3.5	151.42	1.2862e-39	0.9935	NaN	1	1.0034	NaN	1	0.9935	NaN	1	1.0034	NaN	1	NaN	NaN	0	NaN	NaN	0
Q8NDZ4	UPF0672 protein C3orf58	C3orf58	2	2	4.4	49.481	5.0618e-07	0.99194	NaN	1	0.92698	NaN	1	0.99194	NaN	1	0.92698	NaN	1	NaN	NaN	0	NaN	NaN	0
Q9Y5U9	Immediate early response 3-interacting protein 1	IER3IP1	2	2	34.1	8.9687	4.3549e-05	0.99101	14.194	6	1.2038	20.494	6	0.99101	14.194	6	1.2038	20.494	6	NaN	NaN	0	NaN	NaN	0
Q96GK7	Fumarylacetoacetate hydrolase domain-containing protein 2A	FAHD2A	2	2	8	34.596	1.0805e-06	0.98991	3.1933	3	0.91663	7.2901	3	0.98991	3.1933	3	0.91663	7.2901	3	NaN	NaN	0	NaN	NaN	0
O14602	Eukaryotic translation initiation factor 1A, Y-chromosomal	EIF1AY	2	2	11.8	16.442	4.952e-05	0.98972	5.3285	3	0.98921	15.809	3	0.98972	5.3285	3	0.98921	15.809	3	NaN	NaN	0	NaN	NaN	0
E9PB61	THO complex subunit 4	ALYREF	2	2	8	27.557	4.4653e-07	0.98945	15.084	5	0.74655	28.229	5	1.0589	12.264	4	0.83681	25.169	4	0.81714	NaN	1	0.56222	NaN	1
J3KQ26	Armadillo repeat-containing protein 5	ARMC5	2	2	1.5	108.07	0.00070484	0.98801	14.141	3	1.096	16.788	3	1.1061	15.965	2	1.2302	16.337	2	0.9544	NaN	1	0.99619	NaN	1
Q9HCS7	Pre-mRNA-splicing factor SYF1	XAB2	2	2	2.3	100.01	3.0375e-12	0.987	26.275	3	1.0905	17.526	3	0.80073	29.579	2	0.9636	22.635	2	1.0547	NaN	1	1.0905	NaN	1
Q9H3U1	Protein unc-45 homolog A	UNC45A	2	2	2.5	103.08	3.1536e-12	0.98667	15.726	4	0.9699	36.598	4	0.98667	15.726	4	0.9699	36.598	4	NaN	NaN	0	NaN	NaN	0
Q8N0X4	Citrate lyase subunit beta-like protein, mitochondrial	CLYBL	2	2	6.8	37.359	0.00041073	0.98644	4.3052	2	0.75606	22.864	2	0.98644	4.3052	2	0.75606	22.864	2	NaN	NaN	0	NaN	NaN	0
O75223	Gamma-glutamylcyclotransferase	GGCT	2	2	10.6	21.007	1.8171e-06	0.98452	67.793	3	1.0552	15.947	2	0.98452	67.793	3	1.0552	15.947	2	NaN	NaN	0	NaN	NaN	0
P15927-3	Replication protein A 32 kDa subunit	RPA2	2	2	5.6	38.809	1.3341e-05	0.98418	36.187	6	1.0752	8.2876	6	1.2194	28.504	4	1.0752	9.1048	4	0.71486	4.0585	2	1.0499	9.7309	2
P50238	Cysteine-rich protein 1	CRIP1	2	2	20.8	8.5328	1.5754e-10	0.98366	52.321	5	0.9221	60.672	5	1.0099	56.599	4	0.99049	65.26	4	0.7828	NaN	1	0.78542	NaN	1
P53597	Succinyl-CoA ligase [ADP/GDP-forming] subunit alpha, mitochondrial	SUCLG1	2	2	7.8	36.249	1.6233e-07	0.98292	23.608	3	1.1162	25.665	3	0.84892	20.728	2	1.1087	0.96037	2	1.1697	NaN	1	1.729	NaN	1
Q9H4Z3	Phosphorylated CTD-interacting factor 1	PCIF1	2	2	3.6	80.669	5.0546e-06	0.9809	14.644	2	0.94858	5.789	2	0.9809	14.644	2	0.94858	5.789	2	NaN	NaN	0	NaN	NaN	0
Q92520	Protein FAM3C	FAM3C	2	2	8.8	24.68	5.2043e-06	0.98081	NaN	1	0.84562	NaN	1	0.98081	NaN	1	0.84562	NaN	1	NaN	NaN	0	NaN	NaN	0
Q8N4H5	Mitochondrial import receptor subunit TOM5 homolog	TOMM5	2	2	27.5	6.0352	0.00081874	0.9805	7.1921	3	1.2017	12.563	3	0.9805	7.1921	3	1.2017	12.563	3	NaN	NaN	0	NaN	NaN	0
P58546	Myotrophin	MTPN	2	2	25.4	12.895	2.912e-15	0.97904	2.5141	2	1.0143	2.6395	2	0.97904	2.5141	2	1.0143	2.6395	2	NaN	NaN	0	NaN	NaN	0
O43815	Striatin	STRN	2	2	4.6	86.131	1.3721e-08	0.97823	NaN	1	1.395	NaN	1	0.97823	NaN	1	1.395	NaN	1	NaN	NaN	0	NaN	NaN	0
P49406	39S ribosomal protein L19, mitochondrial	MRPL19	2	2	6.2	33.535	6.4866e-05	0.9753	3.9062	2	1.0268	2.1228	2	0.9753	3.9062	2	1.0268	2.1228	2	NaN	NaN	0	NaN	NaN	0
Q9UL03	Integrator complex subunit 6	INTS6	2	2	2.8	100.39	7.2742e-05	0.97522	4.5528	3	0.85148	26.979	3	0.97522	4.5528	3	0.85148	26.979	3	NaN	NaN	0	NaN	NaN	0
P10606	Cytochrome c oxidase subunit 5B, mitochondrial	COX5B	2	2	14.7	13.696	7.6541e-06	0.975	8.7904	5	1.0534	18.564	5	0.91297	9.3121	4	1.0902	21.164	4	0.99886	NaN	1	1.0534	NaN	1
P17900	Ganglioside GM2 activator	GM2A	2	2	9.3	20.838	4.3235e-07	0.9728	9.0365	3	1.0007	14.738	3	0.9728	9.0365	3	1.0007	14.738	3	NaN	NaN	0	NaN	NaN	0
O95563	Brain protein 44	BRP44	2	2	15.7	14.279	6.8915e-06	0.97221	14.78	2	0.87686	18.146	2	0.97221	14.78	2	0.87686	18.146	2	NaN	NaN	0	NaN	NaN	0
Q9H444	Charged multivesicular body protein 4b	CHMP4B	2	2	9.4	24.95	1.2518e-188	0.97217	18.883	2	1.2946	8.9947	2	0.97217	18.883	2	1.2946	8.9947	2	NaN	NaN	0	NaN	NaN	0
O14618	Copper chaperone for superoxide dismutase	CCS	2	2	7.7	29.04	1.0096e-06	0.97174	26.756	2	0.99027	28.491	2	0.97174	26.756	2	0.99027	28.491	2	NaN	NaN	0	NaN	NaN	0
Q9NX24	H/ACA ribonucleoprotein complex subunit 2	NHP2	2	2	19	17.201	1.9058e-06	0.97086	NaN	1	1.0763	NaN	1	0.97086	NaN	1	1.0763	NaN	1	NaN	NaN	0	NaN	NaN	0
Q9BVV7	Mitochondrial import inner membrane translocase subunit Tim21	TIMM21	2	2	8.5	28.202	1.7579e-05	0.9702	10.481	2	0.95888	5.2901	2	0.9702	10.481	2	0.95888	5.2901	2	NaN	NaN	0	NaN	NaN	0
J3KQB0	THUMP domain-containing protein 1	THUMPD1	2	2	3.6	48.548	0.00035597	0.96992	13.397	2	1.1714	0.97934	2	0.96992	13.397	2	1.1714	0.97934	2	NaN	NaN	0	NaN	NaN	0
O60701	UDP-glucose 6-dehydrogenase	UGDH	2	2	4.7	55.023	5.5747e-08	0.96887	7.6364	3	1.0942	22.412	3	0.96887	7.6364	3	1.0942	22.412	3	NaN	NaN	0	NaN	NaN	0
P40937	Replication factor C subunit 5	RFC5	2	2	6.2	38.496	0.00034541	0.96793	NaN	1	1.428	NaN	1	0.96793	NaN	1	1.428	NaN	1	NaN	NaN	0	NaN	NaN	0
Q6NUQ4	Transmembrane protein 214	TMEM214	2	2	2.8	77.15	0.00020327	0.96747	11.628	2	1.1014	30.027	2	0.96747	11.628	2	1.1014	30.027	2	NaN	NaN	0	NaN	NaN	0
P20340	Ras-related protein Rab-6A	RAB6A	2	2	9.6	23.593	6.9493e-22	0.96591	15.726	4	1.1139	21.863	4	0.82534	NaN	1	0.76441	NaN	1	1.0953	14.764	3	1.167	8.2677	3
O75431	Metaxin-2	MTX2	2	2	8.7	29.763	2.4984e-05	0.96571	1.1287	2	0.8816	1.3867	2	0.96571	1.1287	2	0.8816	1.3867	2	NaN	NaN	0	NaN	NaN	0
Q5SRQ6	Casein kinase II subunit beta	CSNK2B	2	2	12.8	26.925	1.1726e-50	0.96517	NaN	1	0.93441	NaN	1	0.96517	NaN	1	0.93441	NaN	1	NaN	NaN	0	NaN	NaN	0
P55010	Eukaryotic translation initiation factor 5	EIF5	2	2	4.4	49.222	7.9311e-07	0.96416	2.1758	2	0.74003	13.326	2	0.96416	2.1758	2	0.74003	13.326	2	NaN	NaN	0	NaN	NaN	0
Q9HAN9	Nicotinamide mononucleotide adenylyltransferase 1	NMNAT1	2	2	7.2	31.932	1.3125e-05	0.96103	NaN	1	0.90543	NaN	1	0.96103	NaN	1	0.90543	NaN	1	NaN	NaN	0	NaN	NaN	0
P20962	Parathymosin	PTMS	2	2	22.5	11.53	6.7772e-08	0.96028	0.58325	2	0.8527	9.4731	2	0.96028	0.58325	2	0.8527	9.4731	2	NaN	NaN	0	NaN	NaN	0
Q9NVS9	Pyridoxine-5-phosphate oxidase	PNPO	2	2	11.9	29.988	0.00028853	0.95944	NaN	1	1	NaN	1	0.95944	NaN	1	1	NaN	1	NaN	NaN	0	NaN	NaN	0
Q99797	Mitochondrial intermediate peptidase	MIPEP	2	2	2.2	80.64	0.00014212	0.95887	22.712	2	1.1168	20.298	2	0.95887	22.712	2	1.1168	20.298	2	NaN	NaN	0	NaN	NaN	0
P60903	Protein S100-A10	S100A10	2	2	27.8	11.203	5.4485e-18	0.95606	3.884	3	0.98489	10.356	3	0.95606	3.884	3	0.98489	10.356	3	NaN	NaN	0	NaN	NaN	0
O15118	Niemann-Pick C1 protein	NPC1	2	2	2	142.17	8.0245e-05	0.95006	18.476	2	1.0158	12.489	2	0.95006	18.476	2	1.0158	12.489	2	NaN	NaN	0	NaN	NaN	0
Q6P1Q0-7	LETM1 domain-containing protein 1	LETMD1	2	2	6.2	43.327	1.0023e-05	0.94839	2.6388	3	0.98355	9.0319	3	0.94839	2.6388	3	0.98355	9.0319	3	NaN	NaN	0	NaN	NaN	0
P28065	Proteasome subunit beta type-9	PSMB9	2	2	8.7	23.264	2.0544e-14	0.94622	3.4739	4	0.94926	7.7969	4	0.94622	0.27364	2	0.94456	4.6446	2	0.92428	5.5341	2	1.0001	11.321	2
Q13112	Chromatin assembly factor 1 subunit B	CHAF1B	2	2	6.8	61.492	2.4892e-38	0.94119	NaN	1	1.1495	NaN	1	0.94119	NaN	1	1.1495	NaN	1	NaN	NaN	0	NaN	NaN	0
O00418	Eukaryotic elongation factor 2 kinase	EEF2K	2	2	2.8	82.143	1.4038e-08	0.94051	NaN	1	0.97618	NaN	1	0.94051	NaN	1	0.97618	NaN	1	NaN	NaN	0	NaN	NaN	0
O95168	NADH dehydrogenase [ubiquinone] 1 beta subcomplex subunit 4	NDUFB4	2	2	17.8	15.208	5.5292e-05	0.93851	13.7	2	1.0113	12.279	2	0.93851	13.7	2	1.0113	12.279	2	NaN	NaN	0	NaN	NaN	0
Q9NZH5	Securin-2	PTTG2	2	2	9.4	22.301	3.2086e-07	0.93815	NaN	1	1.0316	NaN	1	0.93815	NaN	1	1.0316	NaN	1	NaN	NaN	0	NaN	NaN	0
Q92793	CREB-binding protein	CREBBP	2	2	0.8	265.35	0.00040076	0.93812	NaN	1	1.1671	NaN	1	0.93812	NaN	1	1.1671	NaN	1	NaN	NaN	0	NaN	NaN	0
Q7Z2Z2	Elongation factor Tu GTP-binding domain-containing protein 1	EFTUD1	2	2	3.1	125.43	3.6873e-38	0.93625	22.471	3	0.95634	24.776	3	1.1326	27.717	2	1.0756	16.622	2	0.93625	NaN	1	0.73721	NaN	1
I6L8A6	DNA endonuclease RBBP8	RBBP8	2	2	3.4	102.61	0.00054561	0.93566	NaN	1	1.0559	NaN	1	0.93566	NaN	1	1.0559	NaN	1	NaN	NaN	0	NaN	NaN	0
Q12756-2	Kinesin-like protein KIF1A	KIF1A	2	2	1.9	202.9	0.00016671	0.93397	NaN	1	0.94415	NaN	1	0.93397	NaN	1	0.94415	NaN	1	NaN	NaN	0	NaN	NaN	0
Q8N335	Glycerol-3-phosphate dehydrogenase 1-like protein	GPD1L	2	2	5.4	38.418	0.00048038	0.93285	9.4447	3	0.7845	8.5226	3	0.93285	9.4447	3	0.7845	8.5226	3	NaN	NaN	0	NaN	NaN	0
Q13009	T-lymphoma invasion and metastasis-inducing protein 1	TIAM1	2	2	0.9	177.51	0.00043117	0.93185	8.6406	2	0.89852	10.419	2	0.93185	8.6406	2	0.89852	10.419	2	NaN	NaN	0	NaN	NaN	0
Q9Y5Z4	Heme-binding protein 2	HEBP2	2	2	9.8	22.875	3.3926e-05	0.93155	NaN	1	1.7544	NaN	1	0.93155	NaN	1	1.7544	NaN	1	NaN	NaN	0	NaN	NaN	0
O15127	Secretory carrier-associated membrane protein 2	SCAMP2	2	2	7.6	36.648	7.7034e-07	0.93005	NaN	1	0.77392	NaN	1	0.93005	NaN	1	0.77392	NaN	1	NaN	NaN	0	NaN	NaN	0
Q99471	Prefoldin subunit 5	PFDN5	2	2	14.9	17.328	3.7323e-06	0.92992	30.824	2	0.83343	35.882	2	0.92992	30.824	2	0.83343	35.882	2	NaN	NaN	0	NaN	NaN	0
O00255	Menin	MEN1	2	2	4.2	68.023	4.0375e-06	0.92893	3.5776	3	0.94264	15.347	3	0.92893	3.5776	3	0.94264	15.347	3	NaN	NaN	0	NaN	NaN	0
Q567U6	Coiled-coil domain-containing protein 93	CCDC93	2	2	3.5	73.197	0.00056916	0.9288	NaN	1	0.9969	NaN	1	0.9288	NaN	1	0.9969	NaN	1	NaN	NaN	0	NaN	NaN	0
Q6DT37	Serine/threonine-protein kinase MRCK gamma	CDC42BPG	2	2	1.2	172.46	0.00077673	0.92665	NaN	1	1.0451	NaN	1	0.92665	NaN	1	1.0451	NaN	1	NaN	NaN	0	NaN	NaN	0
O00541	Pescadillo homolog	PES1	2	2	6.1	68.002	7.4946e-29	0.92632	16.852	3	0.95925	3.2565	3	0.92632	16.852	3	0.95925	3.2565	3	NaN	NaN	0	NaN	NaN	0
Q96AC1-3	Fermitin family homolog 2	FERMT2	2	2	6.8	78.675	1.5587e-21	0.92412	NaN	1	0.89746	NaN	1	0.92412	NaN	1	0.89746	NaN	1	NaN	NaN	0	NaN	NaN	0
P54132	Bloom syndrome protein	BLM	2	2	1.2	159	7.2623e-06	0.92386	1.306	2	0.95091	1.7784	2	0.93243	NaN	1	0.96295	NaN	1	0.91536	NaN	1	0.93903	NaN	1
Q9BZE1	39S ribosomal protein L37, mitochondrial	MRPL37	2	2	4.5	48.117	0.00081318	0.92204	NaN	1	0.92039	NaN	1	0.92204	NaN	1	0.92039	NaN	1	NaN	NaN	0	NaN	NaN	0
Q7LG56	Ribonucleoside-diphosphate reductase subunit M2 B	RRM2B	2	2	11.1	40.736	1.9633e-05	0.92077	12.431	3	0.85883	12.86	3	0.92077	12.431	3	0.85883	12.86	3	NaN	NaN	0	NaN	NaN	0
Q9Y2G5	GDP-fucose protein O-fucosyltransferase 2	POFUT2	2	2	5.6	49.975	1.3955e-09	0.9198	26.859	2	0.82353	7.439	2	0.9198	26.859	2	0.82353	7.439	2	NaN	NaN	0	NaN	NaN	0
P63218	Guanine nucleotide-binding protein G(I)/G(S)/G(O) subunit gamma-5	GNG5	2	2	25	7.3184	1.7201e-05	0.9195	10.722	3	0.95039	16.025	3	0.91316	0.97806	2	0.94288	1.1225	2	1.0991	NaN	1	1.2441	NaN	1
O15090	Zinc finger protein 536	ZNF536	2	2	2.8	141.42	0.00049762	0.91424	NaN	1	0.95439	NaN	1	0.91424	NaN	1	0.95439	NaN	1	NaN	NaN	0	NaN	NaN	0
P40692	DNA mismatch repair protein Mlh1	MLH1	2	2	2.6	84.6	0.00019394	0.91368	27.929	2	1.5089	17.641	2	0.91368	27.929	2	1.5089	17.641	2	NaN	NaN	0	NaN	NaN	0
O60826	Coiled-coil domain-containing protein 22	CCDC22	2	2	4.1	70.755	0.00010129	0.91304	23.674	2	0.9453	5.8402	2	0.91304	23.674	2	0.9453	5.8402	2	NaN	NaN	0	NaN	NaN	0
F8VYN9	ADP-ribosylation factor-like protein 1	ARL1	2	2	10.3	21.778	1.8356e-06	0.91193	7.3387	2	0.90455	0.29257	2	0.91193	7.3387	2	0.90455	0.29257	2	NaN	NaN	0	NaN	NaN	0
Q0VAA2	Uncharacterized protein C14orf166B	C14orf166B	2	2	4.9	54.534	0.00033269	0.91079	NaN	1	1.0999	NaN	1	0.91079	NaN	1	1.0999	NaN	1	NaN	NaN	0	NaN	NaN	0
O60869	Endothelial differentiation-related factor 1	EDF1	2	2	14.9	16.368	3.3509e-15	0.90572	3.5865	2	0.98218	2.3391	2	0.90572	3.5865	2	0.98218	2.3391	2	NaN	NaN	0	NaN	NaN	0
Q86TM6	E3 ubiquitin-protein ligase synoviolin	SYVN1	2	2	2.6	67.684	8.8772e-05	0.90553	NaN	1	0.77825	NaN	1	NaN	NaN	0	NaN	NaN	0	0.90553	NaN	1	0.77825	NaN	1
Q9BWU0	Kanadaptin	SLC4A1AP	2	2	2.5	88.813	5.5877e-05	0.9052	NaN	1	0.96612	NaN	1	0.9052	NaN	1	0.96612	NaN	1	NaN	NaN	0	NaN	NaN	0
Q7Z2T5	TRMT1-like protein	TRMT1L	2	2	10.9	81.746	1.3242e-10	0.90471	0.20111	2	0.89102	21.647	2	0.90471	0.20111	2	0.89102	21.647	2	NaN	NaN	0	NaN	NaN	0
B7Z2A4	Receptor-type tyrosine-protein phosphatase alpha	PTPRA	2	2	2.7	91.92	2.6786e-05	0.90386	12.835	3	0.68741	29.159	3	0.90386	12.835	3	0.68741	29.159	3	NaN	NaN	0	NaN	NaN	0
Q8N6R0	Methyltransferase-like protein 13	METTL13	2	2	2.4	78.767	6.1007e-05	0.90375	27.664	2	0.76252	13.79	2	0.90375	27.664	2	0.76252	13.79	2	NaN	NaN	0	NaN	NaN	0
Q9BTZ2	Dehydrogenase/reductase SDR family member 4	DHRS4	2	2	6.1	29.537	1.1542e-05	0.90308	1.0785	2	1.0007	13.272	2	0.90308	1.0785	2	1.0007	13.272	2	NaN	NaN	0	NaN	NaN	0
Q13217	DnaJ homolog subfamily C member 3	DNAJC3	2	2	3.8	57.579	4.3073e-05	0.9024	NaN	1	0.71977	NaN	1	0.9024	NaN	1	0.71977	NaN	1	NaN	NaN	0	NaN	NaN	0
P62942	Peptidyl-prolyl cis-trans isomerase FKBP1A	FKBP1A	2	2	25	11.951	2.2941e-06	0.9009	5.6388	2	0.94314	0.73519	2	0.9009	5.6388	2	0.94314	0.73519	2	NaN	NaN	0	NaN	NaN	0
Q9UBL3	Set1/Ash2 histone methyltransferase complex subunit ASH2	ASH2L	2	2	4.3	68.722	7.1872e-16	0.90075	17.992	2	1.0991	1.9441	2	0.90075	17.992	2	1.0991	1.9441	2	NaN	NaN	0	NaN	NaN	0
Q15057	Arf-GAP with coiled-coil, ANK repeat and PH domain-containing protein 2	ACAP2	2	2	2.6	88.028	3.8758e-05	0.89963	10.876	4	0.80275	30.681	4	0.86918	12.681	3	0.7398	21.937	3	0.93116	NaN	1	1.1746	NaN	1
Q08722	Leukocyte surface antigen CD47	CD47	2	2	5.9	35.213	8.0331e-05	0.89776	17.001	8	0.91652	28.789	8	0.87986	18.035	7	0.86225	20.536	7	0.91603	NaN	1	1.5317	NaN	1
Q9H9T3	Elongator complex protein 3	ELP3	2	2	3.3	62.258	0.00072766	0.89654	12.48	2	0.83722	19.962	2	0.89654	12.48	2	0.83722	19.962	2	NaN	NaN	0	NaN	NaN	0
Q9UHC9	Niemann-Pick C1-like protein 1	NPC1L1	2	2	2.1	148.73	0.00044058	0.8946	NaN	1	0.83009	NaN	1	0.8946	NaN	1	0.83009	NaN	1	NaN	NaN	0	NaN	NaN	0
Q9Y5Y2	Cytosolic Fe-S cluster assembly factor NUBP2	NUBP2	2	2	8.5	28.825	1.3168e-06	0.89056	34.018	2	0.76802	27.063	2	0.89056	34.018	2	0.76802	27.063	2	NaN	NaN	0	NaN	NaN	0
Q9NWY4	UPF0609 protein C4orf27	C4orf27	2	2	6.1	39.436	3.6409e-05	0.88912	NaN	1	1.363	NaN	1	0.88912	NaN	1	1.363	NaN	1	NaN	NaN	0	NaN	NaN	0
Q9BV38	WD repeat-containing protein 18	WDR18	2	2	3.9	47.405	2.6277e-08	0.88849	2.3767	2	1.0487	40.006	2	0.88849	2.3767	2	1.0487	40.006	2	NaN	NaN	0	NaN	NaN	0
Q86V21	Acetoacetyl-CoA synthetase	AACS	2	2	3	75.143	0.00014325	0.88657	NaN	1	0.84095	NaN	1	0.88657	NaN	1	0.84095	NaN	1	NaN	NaN	0	NaN	NaN	0
P60059	Protein transport protein Sec61 subunit gamma	SEC61G	2	2	36.8	7.7412	7.1159e-08	0.88424	2.8572	4	0.91324	21.408	4	0.89541	1.666	3	0.95519	5.5631	3	0.84623	NaN	1	0.6125	NaN	1
P05423	DNA-directed RNA polymerase III subunit RPC4	POLR3D	2	2	4.5	44.395	1.8055e-05	0.88104	22.199	2	0.83599	18.316	2	0.88104	22.199	2	0.83599	18.316	2	NaN	NaN	0	NaN	NaN	0
P51688	N-sulphoglucosamine sulphohydrolase	SGSH	2	2	5	56.695	7.2216e-06	0.88096	13.802	2	1.3774	24.497	2	0.88096	13.802	2	1.3774	24.497	2	NaN	NaN	0	NaN	NaN	0
P06132	Uroporphyrinogen decarboxylase	UROD	2	2	6.3	40.786	2.767e-05	0.87809	17.741	2	0.81609	15.346	2	0.87809	17.741	2	0.81609	15.346	2	NaN	NaN	0	NaN	NaN	0
O75792	Ribonuclease H2 subunit A	RNASEH2A	2	2	5.4	33.395	1.5715e-05	0.87542	10.606	3	0.72597	20.59	3	0.87542	10.606	3	0.72597	20.59	3	NaN	NaN	0	NaN	NaN	0
Q96K37	Solute carrier family 35 member E1	SLC35E1	2	2	5.1	44.772	0.00010077	0.87541	33.367	2	0.93381	9.5707	2	0.87541	33.367	2	0.93381	9.5707	2	NaN	NaN	0	NaN	NaN	0
Q9NX70	Mediator of RNA polymerase II transcription subunit 29	MED29	2	2	12.5	21.073	1.3941e-45	0.87495	7.6226	2	1.1026	36.726	2	0.87495	7.6226	2	1.1026	36.726	2	NaN	NaN	0	NaN	NaN	0
P00492	Hypoxanthine-guanine phosphoribosyltransferase	HPRT1	2	2	10.6	24.579	7.063e-07	0.86917	NaN	1	0.73945	NaN	1	0.86917	NaN	1	0.73945	NaN	1	NaN	NaN	0	NaN	NaN	0
Q9HCE9	Anoctamin-8	ANO8	2	2	2	136.03	1.008e-05	0.86875	NaN	1	0.88682	NaN	1	0.86875	NaN	1	0.88682	NaN	1	NaN	NaN	0	NaN	NaN	0
D6RFG8	Deoxycytidine kinase	DCK	2	2	6	36.764	5.8801e-06	0.86702	5.6563	2	0.88594	3.6315	2	0.86702	5.6563	2	0.88594	3.6315	2	NaN	NaN	0	NaN	NaN	0
Q96JZ2	Hematopoietic SH2 domain-containing protein	HSH2D	2	2	6.8	39.002	0.00010449	0.86633	NaN	1	1.1902	NaN	1	0.86633	NaN	1	1.1902	NaN	1	NaN	NaN	0	NaN	NaN	0
Q9BTT0	Acidic leucine-rich nuclear phosphoprotein 32 family member E	ANP32E	2	2	5.2	30.692	2.0414e-09	0.86201	6.6527	3	1.0923	13.68	3	0.86201	6.6527	3	1.0923	13.68	3	NaN	NaN	0	NaN	NaN	0
Q6PJ69	Tripartite motif-containing protein 65	TRIM65	2	2	3.7	57.353	0.00019796	0.86044	7.2444	2	0.88011	4.7886	2	0.86044	7.2444	2	0.88011	4.7886	2	NaN	NaN	0	NaN	NaN	0
Q99986	Serine/threonine-protein kinase VRK1	VRK1	2	2	5.6	45.476	5.8945e-08	0.86033	8.9971	2	0.84203	21.395	2	0.86033	8.9971	2	0.84203	21.395	2	NaN	NaN	0	NaN	NaN	0
O95372	Acyl-protein thioesterase 2	LYPLA2	2	2	6.9	24.737	7.9687e-06	0.85588	0.33282	2	1.2055	10.9	2	0.8579	NaN	1	1.1161	NaN	1	0.85387	NaN	1	1.3021	NaN	1
Q9UKU7	Isobutyryl-CoA dehydrogenase, mitochondrial	ACAD8	2	2	8.2	45.069	0.00078448	0.85423	NaN	1	1.1203	NaN	1	0.85423	NaN	1	1.1203	NaN	1	NaN	NaN	0	NaN	NaN	0
O75962	Triple functional domain protein	TRIO	2	2	1.4	346.9	9.1473e-07	0.85395	NaN	1	0.57241	NaN	1	0.85395	NaN	1	0.57241	NaN	1	NaN	NaN	0	NaN	NaN	0
O95456	Proteasome assembly chaperone 1	PSMG1	2	2	8.3	32.854	6.1735e-09	0.85384	62.67	2	0.79827	36.704	2	0.85384	62.67	2	0.79827	36.704	2	NaN	NaN	0	NaN	NaN	0
Q9Y2V7	Conserved oligomeric Golgi complex subunit 6	COG6	2	2	4.3	73.278	0.00010281	0.85137	63.514	2	1.0084	87.102	2	0.85137	63.514	2	1.0084	87.102	2	NaN	NaN	0	NaN	NaN	0
Q6PI78	Transmembrane protein 65	TMEM65	2	2	8.8	25.498	5.0203e-05	0.85074	7.3848	2	1.1921	14.069	2	0.85074	7.3848	2	1.1921	14.069	2	NaN	NaN	0	NaN	NaN	0
Q8NDH3	Probable aminopeptidase NPEPL1	NPEPL1	2	2	4.6	55.86	1.5215e-06	0.85034	NaN	1	0.78573	NaN	1	0.85034	NaN	1	0.78573	NaN	1	NaN	NaN	0	NaN	NaN	0
C9JGR9	WD repeat-containing protein 37	WDR37	2	2	11.5	22.884	1.969e-11	0.8503	17.829	2	1.0257	7.9425	2	0.8503	17.829	2	1.0257	7.9425	2	NaN	NaN	0	NaN	NaN	0
P04179	Superoxide dismutase [Mn], mitochondrial	SOD2	2	2	7.7	24.722	8.4867e-06	0.85029	58.325	2	0.76956	44.504	2	0.85029	58.325	2	0.76956	44.504	2	NaN	NaN	0	NaN	NaN	0
A8MYK1	39S ribosomal protein L23, mitochondrial	MRPL23	2	2	12	21.842	2.6507e-08	0.84964	37.031	2	0.87237	21.426	2	0.84964	37.031	2	0.87237	21.426	2	NaN	NaN	0	NaN	NaN	0
Q9BSY4	Coiled-coil-helix-coiled-coil-helix domain-containing protein 5	CHCHD5	2	2	20	12.395	0.00019568	0.84954	NaN	1	0.93895	NaN	1	0.84954	NaN	1	0.93895	NaN	1	NaN	NaN	0	NaN	NaN	0
Q14790-9	Caspase-8	CASP8	2	2	6.5	61.835	0.0002495	0.84534	8.5078	3	0.81791	23.46	3	0.84534	8.5078	3	0.81791	23.46	3	NaN	NaN	0	NaN	NaN	0
P53680	AP-2 complex subunit sigma	AP2S1	2	2	11.3	17.018	3.1535e-05	0.84481	NaN	1	0.97211	NaN	1	0.84481	NaN	1	0.97211	NaN	1	NaN	NaN	0	NaN	NaN	0
P32519	ETS-related transcription factor Elf-1	ELF1	2	2	5	67.497	1.2214e-06	0.84479	34.307	2	1.072	22.254	2	0.84479	34.307	2	1.072	22.254	2	NaN	NaN	0	NaN	NaN	0
Q9UK76-2	Hematological and neurological expressed 1 protein	HN1	2	2	16.6	19.916	1.9672e-48	0.84441	NaN	1	0.8403	NaN	1	0.84441	NaN	1	0.8403	NaN	1	NaN	NaN	0	NaN	NaN	0
P25398	40S ribosomal protein S12	RPS12	2	2	13.6	14.515	1.2836e-06	0.84419	9.7116	3	0.94944	9.6464	3	0.91197	10.921	2	0.87834	12.071	2	0.82354	NaN	1	0.94944	NaN	1
P06730-2	Eukaryotic translation initiation factor 4E	EIF4E	2	2	19.8	28.777	6.8812e-08	0.84416	49.729	4	0.75803	21.085	4	0.84416	49.729	4	0.75803	21.085	4	NaN	NaN	0	NaN	NaN	0
Q7Z3K3	Pogo transposable element with ZNF domain	POGZ	2	2	3	155.34	0.00031876	0.84009	NaN	1	0.95106	NaN	1	0.84009	NaN	1	0.95106	NaN	1	NaN	NaN	0	NaN	NaN	0
Q15637	Splicing factor 1	SF1	2	2	3.9	68.329	1.0873e-09	0.8369	11.042	3	0.90736	21.317	3	0.8369	11.042	3	0.90736	21.317	3	NaN	NaN	0	NaN	NaN	0
Q9Y294	Histone chaperone ASF1A	ASF1A	2	2	9.3	22.968	0.00010213	0.83462	21.249	3	0.78292	22.297	3	0.83462	21.249	3	0.78292	22.297	3	NaN	NaN	0	NaN	NaN	0
O95749	Geranylgeranyl pyrophosphate synthase	GGPS1	2	2	6.3	34.87	0.00051874	0.83032	4.2481	2	0.73113	7.7684	2	0.83032	4.2481	2	0.73113	7.7684	2	NaN	NaN	0	NaN	NaN	0
Q14242-2	P-selectin glycoprotein ligand 1	SELPLG	2	2	5.6	44.648	2.438e-05	0.82963	12.354	2	1.0976	44.118	2	0.82963	12.354	2	1.0976	44.118	2	NaN	NaN	0	NaN	NaN	0
Q9HC98-2	Serine/threonine-protein kinase Nek6	NEK6	2	2	6.9	39.844	1.7322e-05	0.82919	13.327	2	0.89846	15.297	2	0.82919	13.327	2	0.89846	15.297	2	NaN	NaN	0	NaN	NaN	0
Q8WTW3	Conserved oligomeric Golgi complex subunit 1	COG1	2	2	1.9	108.98	4.2293e-07	0.82377	37.366	2	0.92423	23.265	2	0.82377	37.366	2	0.92423	23.265	2	NaN	NaN	0	NaN	NaN	0
Q8N573	Oxidation resistance protein 1	OXR1	2	2	3.5	97.969	1.5278e-10	0.82294	2.8942	2	0.98217	14.374	2	0.82294	2.8942	2	0.98217	14.374	2	NaN	NaN	0	NaN	NaN	0
Q4G0N4	NAD kinase domain-containing protein 1	NADKD1	2	2	5.2	49.432	4.7918e-05	0.82117	NaN	1	0.92871	NaN	1	0.82117	NaN	1	0.92871	NaN	1	NaN	NaN	0	NaN	NaN	0
A8MX09	WD repeat-containing protein 47	WDR47	2	2	5.6	102.94	2.1282e-19	0.81978	NaN	1	1.3258	NaN	1	0.81978	NaN	1	1.3258	NaN	1	NaN	NaN	0	NaN	NaN	0
Q14558-2	Phosphoribosyl pyrophosphate synthase-associated protein 1	PRPSAP1	2	2	10.4	42.467	6.0918e-71	0.81365	NaN	1	1.0383	NaN	1	0.81365	NaN	1	1.0383	NaN	1	NaN	NaN	0	NaN	NaN	0
P41240	Tyrosine-protein kinase CSK	CSK	2	2	5.1	50.704	8.0484e-05	0.81088	21.782	3	0.87996	34.242	3	0.83246	30.73	2	0.78914	15.406	2	0.81088	NaN	1	1.3847	NaN	1
Q9NVC6	Mediator of RNA polymerase II transcription subunit 17	MED17	2	2	2.9	72.889	1.0237e-06	0.80813	NaN	1	1.2507	NaN	1	0.80813	NaN	1	1.2507	NaN	1	NaN	NaN	0	NaN	NaN	0
F5H4L0	Gamma-tubulin complex component 2	TUBGCP2	2	2	3.3	105.63	0.0001059	0.80111	6.6931	2	0.86594	42.04	2	0.83993	NaN	1	1.1657	NaN	1	0.76408	NaN	1	0.64326	NaN	1
G8JLA8	Transforming growth factor-beta-induced protein ig-h3	TGFBI	2	2	4.5	74.693	4.804e-20	0.79961	10.368	3	0.89344	16.742	3	0.81828	3.2639	2	0.9103	2.6447	2	0.68686	NaN	1	0.6824	NaN	1
Q9BZF1	Oxysterol-binding protein-related protein 8	OSBPL8	2	2	3.4	101.19	4.6894e-06	0.79853	5.0626	2	1.0148	26.131	2	0.79853	5.0626	2	1.0148	26.131	2	NaN	NaN	0	NaN	NaN	0
Q9NZM5	Glioma tumor suppressor candidate region gene 2 protein	GLTSCR2	2	2	3.6	54.389	0.00031693	0.79611	41.002	3	0.74885	29.641	3	0.79611	41.002	3	0.74885	29.641	3	NaN	NaN	0	NaN	NaN	0
Q6JBY9	CapZ-interacting protein	RCSD1	2	2	10.3	44.503	1.7923e-07	0.79413	NaN	1	0.8221	NaN	1	0.79413	NaN	1	0.8221	NaN	1	NaN	NaN	0	NaN	NaN	0
Q9H0C8	Integrin-linked kinase-associated serine/threonine phosphatase 2C	ILKAP	2	2	7.4	42.906	3.9169e-34	0.79084	NaN	1	1.0377	NaN	1	0.79084	NaN	1	1.0377	NaN	1	NaN	NaN	0	NaN	NaN	0
P26010	Integrin beta-7	ITGB7	2	2	3.8	86.902	2.4662e-06	0.79051	6.2755	2	0.98569	20.82	2	0.79051	6.2755	2	0.98569	20.82	2	NaN	NaN	0	NaN	NaN	0
P15289	Arylsulfatase A	ARSA	2	2	3.9	53.588	6.9927e-05	0.79004	5.462	2	1.0238	29.562	2	0.79004	5.462	2	1.0238	29.562	2	NaN	NaN	0	NaN	NaN	0
Q8NC56	LEM domain-containing protein 2	LEMD2	2	2	3.8	56.974	4.8957e-05	0.78458	42.443	2	1.1256	19.503	2	0.78458	42.443	2	1.1256	19.503	2	NaN	NaN	0	NaN	NaN	0
P08123	Collagen alpha-2(I) chain	COL1A2	2	2	1.4	129.31	0.00030148	0.7835	NaN	1	0.1185	NaN	1	0.7835	NaN	1	0.1185	NaN	1	NaN	NaN	0	NaN	NaN	0
P24723	Protein kinase C eta type	PRKCH	2	2	3.1	77.828	0.00043894	0.77807	30.958	2	0.91322	26.677	2	0.77807	30.958	2	0.91322	26.677	2	NaN	NaN	0	NaN	NaN	0
E7ETU3	Cell division control protein 42 homolog	CDC42	2	2	10.7	26.591	3.8785e-05	0.77663	4.8673	2	0.91068	17.478	2	0.75036	NaN	1	0.80481	NaN	1	0.80383	NaN	1	1.0305	NaN	1
Q16594	Transcription initiation factor TFIID subunit 9	TAF9	2	2	6.8	28.974	0.00011988	0.76837	NaN	1	0.88014	NaN	1	0.76837	NaN	1	0.88014	NaN	1	NaN	NaN	0	NaN	NaN	0
Q6NZI2	Polymerase I and transcript release factor	PTRF	2	2	17.9	43.476	3.316e-67	0.76764	NaN	1	1.7506	NaN	1	0.76764	NaN	1	1.7506	NaN	1	NaN	NaN	0	NaN	NaN	0
P35244	Replication protein A 14 kDa subunit	RPA3	2	2	14.9	13.569	2.0443e-05	0.76649	11.294	3	0.72422	30.722	3	0.76649	NaN	1	1.0796	NaN	1	0.70599	14.494	2	0.6537	14.488	2
P20290	Transcription factor BTF3	BTF3	2	2	14.1	22.168	2.15e-24	0.7661	41.936	5	0.76528	26.828	5	0.7661	41.936	5	0.76528	26.828	5	NaN	NaN	0	NaN	NaN	0
Q96T58	Msx2-interacting protein	SPEN	2	2	0.8	402.24	0.00022789	0.75607	NaN	1	0.55437	NaN	1	NaN	NaN	0	NaN	NaN	0	0.75607	NaN	1	0.55437	NaN	1
J3KQL7	Major facilitator superfamily domain-containing protein 1	MFSD1	2	2	4.1	56.281	4.4528e-05	0.74707	NaN	1	0.92292	NaN	1	0.74707	NaN	1	0.92292	NaN	1	NaN	NaN	0	NaN	NaN	0
O15085-2	Rho guanine nucleotide exchange factor 11	ARHGEF11	2	2	1.9	172.24	6.633e-06	0.74655	NaN	1	0.73188	NaN	1	0.74655	NaN	1	0.73188	NaN	1	NaN	NaN	0	NaN	NaN	0
G5EA30	CUGBP Elav-like family member 1	CELF1	2	2	5.6	55.142	1.7441e-05	0.74609	NaN	1	1.0535	NaN	1	0.74609	NaN	1	1.0535	NaN	1	NaN	NaN	0	NaN	NaN	0
J3KPV7	3-mercaptopyruvate sulfurtransferase	MPST	2	2	7.9	35.249	9.7709e-17	0.73996	NaN	1	0.85893	NaN	1	0.73996	NaN	1	0.85893	NaN	1	NaN	NaN	0	NaN	NaN	0
Q13144	Translation initiation factor eIF-2B subunit epsilon	EIF2B5	2	2	3.3	80.379	2.0523e-06	0.739	NaN	1	0.81121	NaN	1	0.739	NaN	1	0.81121	NaN	1	NaN	NaN	0	NaN	NaN	0
Q15628	Tumor necrosis factor receptor type 1-associated DEATH domain protein	TRADD	2	2	9.6	34.247	5.6922e-05	0.73421	NaN	1	1.1918	NaN	1	0.73421	NaN	1	1.1918	NaN	1	NaN	NaN	0	NaN	NaN	0
Q16706	Alpha-mannosidase 2	MAN2A1	2	2	3.3	131.14	7.941e-05	0.73083	NaN	1	1.1469	NaN	1	0.73083	NaN	1	1.1469	NaN	1	NaN	NaN	0	NaN	NaN	0
B1AHD1	NHP2-like protein 1	NHP2L1	2	2	15.2	14.627	3.9038e-05	0.72942	27.006	3	0.95724	8.1641	3	0.81214	15.193	2	1.0101	7.6042	2	0.52876	NaN	1	0.90816	NaN	1
F5GWE5	Phosphatidylinositol transfer protein alpha isoform	PITPNA	2	2	7.8	31.802	0.00011975	0.72769	50.917	2	0.86211	24.856	2	0.72769	50.917	2	0.86211	24.856	2	NaN	NaN	0	NaN	NaN	0
P42331-4	Rho GTPase-activating protein 25	ARHGAP25	2	2	4	73.505	2.1905e-05	0.7263	2.8553	2	0.59573	25.854	2	0.7263	2.8553	2	0.59573	25.854	2	NaN	NaN	0	NaN	NaN	0
O43464	Serine protease HTRA2, mitochondrial	HTRA2	2	2	4.8	48.84	2.3153e-06	0.72575	15.126	2	0.71553	6.63	2	0.72575	15.126	2	0.71553	6.63	2	NaN	NaN	0	NaN	NaN	0
O14617-5	AP-3 complex subunit delta-1	AP3D1	2	2	1.6	136.65	3.4319e-05	0.7167	NaN	1	0.92122	NaN	1	0.7167	NaN	1	0.92122	NaN	1	NaN	NaN	0	NaN	NaN	0
Q15642	Cdc42-interacting protein 4	TRIP10	2	2	4.3	68.351	3.7973e-12	0.71373	NaN	1	0.51153	NaN	1	0.71373	NaN	1	0.51153	NaN	1	NaN	NaN	0	NaN	NaN	0
Q8N357	Transmembrane protein C2orf18	C2orf18	2	2	6.7	40.214	5.4409e-08	0.70943	14.924	3	0.96926	9.3067	3	0.76438	20.208	2	0.93635	4.8856	2	0.70943	NaN	1	1.0875	NaN	1
Q9Y3B4	Pre-mRNA branch site protein p14	SF3B14	2	2	16	14.585	2.5895e-06	0.70914	8.9584	4	0.72157	11.296	4	0.7397	8.9892	3	0.72078	4.4185	3	0.66992	NaN	1	0.87132	NaN	1
O75937	DnaJ homolog subfamily C member 8	DNAJC8	2	2	6.7	29.841	1.1398e-06	0.70715	15.04	3	0.74129	26.796	3	0.68066	21.04	2	0.70119	37.622	2	0.70715	NaN	1	0.74129	NaN	1
Q6PCB7	Long-chain fatty acid transport protein 1	SLC27A1	2	2	2.9	71.107	0.00020144	0.70122	15.767	2	0.8638	6.2936	2	0.70122	15.767	2	0.8638	6.2936	2	NaN	NaN	0	NaN	NaN	0
Q92665	28S ribosomal protein S31, mitochondrial	MRPS31	2	2	4.3	45.318	6.6328e-05	0.69375	NaN	1	1.1418	NaN	1	0.69375	NaN	1	1.1418	NaN	1	NaN	NaN	0	NaN	NaN	0
Q9NQT5	Exosome complex component RRP40	EXOSC3	2	2	8	29.572	1.5681e-10	0.69357	21.017	2	0.83446	14.606	2	0.69357	21.017	2	0.83446	14.606	2	NaN	NaN	0	NaN	NaN	0
Q8TD55	Pleckstrin homology domain-containing family O member 2	PLEKHO2	2	2	5.1	53.349	3.3503e-06	0.69294	16.627	3	1.0308	14.389	3	0.69294	16.627	3	1.0308	14.389	3	NaN	NaN	0	NaN	NaN	0
Q9BQ67	Glutamate-rich WD repeat-containing protein 1	GRWD1	2	2	4	49.419	3.7906e-05	0.69038	73.63	2	0.6951	66.195	2	0.69038	73.63	2	0.6951	66.195	2	NaN	NaN	0	NaN	NaN	0
C9JCU7	DNA-directed RNA polymerases I, II, and III subunit RPABC3	POLR2H	2	2	13.7	19.767	1.2732e-06	0.6843	7.4831	3	0.6407	9.6134	3	0.64826	9.6167	2	0.61064	6.7961	2	0.6843	NaN	1	0.70537	NaN	1
Q15024	Exosome complex component RRP42	EXOSC7	2	2	8.9	31.821	1.9922e-09	0.67795	14.965	2	0.69552	23.403	2	0.67795	14.965	2	0.69552	23.403	2	NaN	NaN	0	NaN	NaN	0
O14908	PDZ domain-containing protein GIPC1	GIPC1	2	2	8.7	36.049	1.4741e-11	0.67703	52.386	4	0.79359	25.598	4	0.67703	52.386	4	0.79359	25.598	4	NaN	NaN	0	NaN	NaN	0
P62314	Small nuclear ribonucleoprotein Sm D1	SNRPD1	2	2	10.9	13.281	1.1207e-11	0.67585	17.135	2	0.68549	14.123	2	0.67585	17.135	2	0.68549	14.123	2	NaN	NaN	0	NaN	NaN	0
P20936	Ras GTPase-activating protein 1	RASA1	2	2	1.9	116.4	4.2305e-05	0.67459	28.981	3	0.65379	6.664	3	0.67459	28.981	3	0.65379	6.664	3	NaN	NaN	0	NaN	NaN	0
O14929	Histone acetyltransferase type B catalytic subunit	HAT1	2	2	5	49.512	3.0313e-09	0.67396	59.544	2	0.74638	42.081	2	0.67396	59.544	2	0.74638	42.081	2	NaN	NaN	0	NaN	NaN	0
P62857	40S ribosomal protein S28	RPS28	2	2	30.4	7.8409	3.099e-05	0.66988	18.64	7	0.68086	25.329	7	0.68125	13.173	5	0.7019	18.317	5	0.52082	0.29691	2	0.49852	5.9051	2
Q6ZTN6-3	Ankyrin repeat domain-containing protein 13D	ANKRD13D	2	2	3.5	68.171	4.2207e-05	0.66967	NaN	1	0.97672	NaN	1	0.66967	NaN	1	0.97672	NaN	1	NaN	NaN	0	NaN	NaN	0
O95977	Sphingosine 1-phosphate receptor 4	S1PR4	2	2	5.5	41.623	4.3369e-05	0.66062	10.952	2	0.84551	14.972	2	0.66062	10.952	2	0.84551	14.972	2	NaN	NaN	0	NaN	NaN	0
O75569	Interferon-inducible double stranded RNA-dependent protein kinase activator A	PRKRA	2	2	9.6	34.404	3.0596e-08	0.65135	NaN	1	0.65183	NaN	1	0.65135	NaN	1	0.65183	NaN	1	NaN	NaN	0	NaN	NaN	0
Q9UK45	U6 snRNA-associated Sm-like protein LSm7	LSM7	2	2	32	11.602	0.00047744	0.62211	NaN	1	0.57483	NaN	1	0.62211	NaN	1	0.57483	NaN	1	NaN	NaN	0	NaN	NaN	0
P20933	N(4)-(beta-N-acetylglucosaminyl)-L-asparaginase	AGA	2	2	12.4	37.208	7.4479e-07	0.61756	0.67665	2	0.75843	10.34	2	0.61756	0.67665	2	0.75843	10.34	2	NaN	NaN	0	NaN	NaN	0
B1AKR6	Dynein light chain roadblock-type 2	DYNLRB1	2	2	13.5	16.253	1.3843e-08	0.61193	NaN	1	0.99266	NaN	1	0.61193	NaN	1	0.99266	NaN	1	NaN	NaN	0	NaN	NaN	0
Q8IXM3	39S ribosomal protein L41, mitochondrial	MRPL41	2	2	15.3	15.383	1.9488e-07	0.60837	83.869	2	0.61593	82.657	2	0.60837	83.869	2	0.61593	82.657	2	NaN	NaN	0	NaN	NaN	0
Q99536	Synaptic vesicle membrane protein VAT-1 homolog	VAT1	2	2	6.9	41.92	5.0751e-06	0.59589	20.924	4	0.67333	24.741	4	0.59589	20.924	4	0.67333	24.741	4	NaN	NaN	0	NaN	NaN	0
P62310	U6 snRNA-associated Sm-like protein LSm3	LSM3	2	2	32.4	11.845	6.8904e-09	0.58978	26.211	4	0.58931	56.773	4	0.58978	26.211	4	0.58931	56.773	4	NaN	NaN	0	NaN	NaN	0
Q9Y333	U6 snRNA-associated Sm-like protein LSm2	LSM2	2	2	27.4	10.834	3.0647e-08	0.58688	NaN	1	0.57526	NaN	1	0.58688	NaN	1	0.57526	NaN	1	NaN	NaN	0	NaN	NaN	0
Q9Y4W2	Ribosomal biogenesis protein LAS1L	LAS1L	2	2	3	83.064	0.00021048	0.56563	NaN	1	0.6914	NaN	1	0.56563	NaN	1	0.6914	NaN	1	NaN	NaN	0	NaN	NaN	0
O00743-3	Serine/threonine-protein phosphatase 6 catalytic subunit	PPP6C	2	2	4.7	38.946	0.00032792	0.55591	64.879	2	0.60682	34.227	2	0.87951	NaN	1	0.77298	NaN	1	0.35137	NaN	1	0.47638	NaN	1
Q15631	Translin	TSN	2	2	10.1	26.183	8.0583e-05	0.55304	5.4335	2	0.48313	2.735	2	0.55304	5.4335	2	0.48313	2.735	2	NaN	NaN	0	NaN	NaN	0
Q6PIY7	Poly(A) RNA polymerase GLD2	PAPD4	2	2	3.9	56.027	6.1665e-12	0.51243	NaN	1	1.7551	NaN	1	0.51243	NaN	1	1.7551	NaN	1	NaN	NaN	0	NaN	NaN	0
P01040	Cystatin-A	CSTA	2	2	24.5	11.006	0.00082844	0.51241	66.584	2	0.74839	NaN	1	0.51241	66.584	2	0.74839	NaN	1	NaN	NaN	0	NaN	NaN	0
B4DZH6	Histone deacetylase 6	HDAC6	2	2	1.6	132.78	0.00013815	0.50496	NaN	1	NaN	NaN	0	0.50496	NaN	1	NaN	NaN	0	NaN	NaN	0	NaN	NaN	0
Q96IJ6-2	Mannose-1-phosphate guanyltransferase alpha	GMPPA	2	2	5.3	52.017	3.8981e-05	0.48614	69.902	3	0.53104	61.51	3	0.52422	10.663	2	0.55017	5.0026	2	0.15731	NaN	1	0.18992	NaN	1
Q05086	Ubiquitin-protein ligase E3A	UBE3A	2	2	3	100.69	0.00010442	0.48582	NaN	1	0.64721	NaN	1	0.48582	NaN	1	0.64721	NaN	1	NaN	NaN	0	NaN	NaN	0
P62312	U6 snRNA-associated Sm-like protein LSm6	LSM6	2	2	23.8	9.1275	3.2914e-05	0.47702	32.13	3	0.47776	24.096	3	0.56866	24.853	2	0.54243	17.954	2	0.35688	NaN	1	0.38044	NaN	1
Q9P265	Disco-interacting protein 2 homolog B	DIP2B	2	2	2.5	171.49	0.0007072	0.45311	NaN	1	1.0767	NaN	1	0.45311	NaN	1	1.0767	NaN	1	NaN	NaN	0	NaN	NaN	0
Q92576	PHD finger protein 3	PHF3	2	2	0.9	229.48	2.5441e-06	0.44364	NaN	1	0.68088	NaN	1	0.44364	NaN	1	0.68088	NaN	1	NaN	NaN	0	NaN	NaN	0
Q6KCM7-3	Calcium-binding mitochondrial carrier protein SCaMC-2	SLC25A25	2	2	3.1	56.882	5.9552e-05	0.4343	191.71	4	0.83674	189.38	3	0.20463	208.03	3	0.18087	236.84	2	0.92174	NaN	1	0.83674	NaN	1
O95777	N-alpha-acetyltransferase 38, NatC auxiliary subunit	NAA38	2	2	20.8	10.403	6.46e-06	0.43337	NaN	1	2.1664	NaN	1	0.43337	NaN	1	2.1664	NaN	1	NaN	NaN	0	NaN	NaN	0
Q7L5N1	COP9 signalosome complex subunit 6	COPS6	2	2	4.3	36.163	0.00042981	0.40064	6.1963	2	0.38345	3.7117	2	0.40064	6.1963	2	0.38345	3.7117	2	NaN	NaN	0	NaN	NaN	0
P02790	Hemopexin	HPX	2	2	3.7	51.676	0	0.38328	52.281	2	NaN	NaN	0	0.38328	52.281	2	NaN	NaN	0	NaN	NaN	0	NaN	NaN	0
E7EPF0	Nucleolar protein of 40 kDa	ZCCHC17	2	2	9.5	27.994	9.1295e-06	0.37537	2.6304	2	1.0438	4.4701	2	0.37537	2.6304	2	1.0438	4.4701	2	NaN	NaN	0	NaN	NaN	0
Q9HD45	Transmembrane 9 superfamily member 3	TM9SF3	2	2	3.1	67.887	4.0269e-05	0.3707	124.19	2	0.49327	104.54	2	0.89208	NaN	1	1.033	NaN	1	0.15404	NaN	1	0.23553	NaN	1
Q96T88-2	E3 ubiquitin-protein ligase UHRF1	UHRF1	2	2	4.7	91.115	4.8734e-43	0.35992	NaN	1	0.53888	NaN	1	0.35992	NaN	1	0.53888	NaN	1	NaN	NaN	0	NaN	NaN	0
P04424	Argininosuccinate lyase	ASL	2	2	4.5	51.657	0.000775	0.3598	2.8567	2	0.31093	2.921	2	0.3598	2.8567	2	0.31093	2.921	2	NaN	NaN	0	NaN	NaN	0
Q9NZL4	Hsp70-binding protein 1	HSPBP1	2	2	5.2	39.474	3.5713e-05	0.35558	30.552	2	0.35429	21.639	2	0.35558	30.552	2	0.35429	21.639	2	NaN	NaN	0	NaN	NaN	0
Q9Y5P6-2	Mannose-1-phosphate guanyltransferase beta	GMPPB	2	2	7.8	42.621	5.8872e-05	0.33177	2.7183	2	0.44414	52.226	2	0.33177	2.7183	2	0.44414	52.226	2	NaN	NaN	0	NaN	NaN	0
E9PHN8	Hephaestin	HEPH	2	2	1.5	136.66	0.00040759	0.33094	182.36	3	0.30424	144.98	2	0.33094	182.36	3	0.30424	144.98	2	NaN	NaN	0	NaN	NaN	0
Q9Y2Z9	Ubiquinone biosynthesis monooxygenase COQ6	COQ6	2	2	4.7	50.869	4.5563e-05	0.32985	57.892	2	0.36176	85.385	2	0.32985	57.892	2	0.36176	85.385	2	NaN	NaN	0	NaN	NaN	0
Q9UBR2	Cathepsin Z	CTSZ	2	2	7.3	33.868	4.4561e-07	0.28461	55.846	3	0.51507	64.688	2	0.45456	66.213	2	0.8138	NaN	1	0.26829	NaN	1	0.326	NaN	1
O75170	Serine/threonine-protein phosphatase 6 regulatory subunit 2	PPP6R2	2	2	2.1	104.94	0.00034478	0.27029	110.52	2	0.21944	142.93	2	0.59053	NaN	1	0.60288	NaN	1	0.12371	NaN	1	0.079871	NaN	1
C9JC84	Fibrinogen gamma chain	FGG	2	2	6.9	52.337	6.0021e-142	0.23194	133.9	37	0.20605	123.44	29	0.24632	133.27	34	0.20975	123.2	27	0.2018	170.97	3	0.079115	135.37	2
Q8WZ74	Cortactin-binding protein 2	CTTNBP2	2	2	1.4	181.05	0.00017652	0.22982	219.63	2	0.69088	25.594	2	0.22982	219.63	2	0.69088	25.594	2	NaN	NaN	0	NaN	NaN	0
Q9UKX2	Myosin-2	MYH2	2	2	1.2	223.04	7.2388e-05	0.22747	NaN	1	NaN	NaN	0	0.22747	NaN	1	NaN	NaN	0	NaN	NaN	0	NaN	NaN	0
Q9Y2G8	DnaJ homolog subfamily C member 16	DNAJC16	2	2	2.7	90.59	0.0009691	0.22235	NaN	1	0.977	NaN	1	0.22235	NaN	1	0.977	NaN	1	NaN	NaN	0	NaN	NaN	0
P28074	Proteasome subunit beta type-5	PSMB5	2	2	8.7	28.48	8.1971e-12	0.22087	59.061	2	29.27	120.07	2	0.22087	59.061	2	29.27	120.07	2	NaN	NaN	0	NaN	NaN	0
Q9Y696	Chloride intracellular channel protein 4	CLIC4	2	2	13	28.772	1.5239e-08	0.19148	NaN	1	0.44511	NaN	1	0.19148	NaN	1	0.44511	NaN	1	NaN	NaN	0	NaN	NaN	0
Q9BT73	Proteasome assembly chaperone 3	PSMG3	2	2	23	13.104	5.9943e-05	0.16697	NaN	1	0.29674	NaN	1	0.16697	NaN	1	0.29674	NaN	1	NaN	NaN	0	NaN	NaN	0
P25311	Zinc-alpha-2-glycoprotein	AZGP1	2	2	7.4	34.258	4.8771e-07	0.16412	134.84	2	0.52215	209.8	2	0.16412	134.84	2	0.52215	209.8	2	NaN	NaN	0	NaN	NaN	0
P31151	Protein S100-A7	S100A7	2	2	21.8	11.471	0.00077754	0.16185	73.01	4	0.23792	1.0751	2	0.16185	73.01	4	0.23792	1.0751	2	NaN	NaN	0	NaN	NaN	0
P13716-2	Delta-aminolevulinic acid dehydratase	ALAD	2	2	5.3	39.033	6.8915e-11	0.15031	48.375	6	0.21325	163.61	6	0.19927	52.932	4	0.56556	151.19	4	0.11478	4.0323	2	0.07716	107.24	2
J3KR54	Isovaleryl-CoA dehydrogenase, mitochondrial	IVD	2	2	4.5	46.65	5.4079e-05	0.14954	110.31	3	0.20126	104.48	3	0.35633	138.95	2	0.35592	140.23	2	0.14954	NaN	1	0.20126	NaN	1
P31025	Lipocalin-1	LCN1	2	2	12.5	19.25	3.5655e-08	0.13045	82.508	5	0.21695	187.98	5	0.13045	102.1	3	0.03975	205.57	3	0.13886	74.545	2	0.41093	90.336	2
P31944	Caspase-14	CASP14	2	2	9.9	27.679	0.00014653	0.078707	106.42	2	0.078335	145.4	2	0.16704	NaN	1	0.21901	NaN	1	0.037085	NaN	1	0.028019	NaN	1
P06309	Ig kappa chain V-II region GM607		2	2	17.1	12.664	2.3223e-29	0.048255	131.58	9	0.016222	151.61	8	0.048255	135.2	5	0.063804	147.82	4	0.046848	145.28	4	0.0083192	89.05	4
A6NIK2	Leucine-rich repeat-containing protein 10B	LRRC10B	2	2	5.1	32.713	0.00066743	0.040322	300.6	3	0.031486	326.95	3	1.0026	NaN	1	1.2869	NaN	1	0.009975	197.54	2	0.0077341	198.54	2
Q9Y666	Solute carrier family 12 member 7	SLC12A7	2	2	3.7	119.1	0.00055158	0.037688	NaN	1	NaN	NaN	0	0.037688	NaN	1	NaN	NaN	0	NaN	NaN	0	NaN	NaN	0
P60568	Interleukin-2	IL2	2	2	15.7	17.628	5.2822e-217	0.029984	NaN	1	NaN	NaN	0	0.029984	NaN	1	NaN	NaN	0	NaN	NaN	0	NaN	NaN	0
Q08499-6	cAMP-specific 3,5-cyclic phosphodiesterase 4D	PDE4D	2	2	2.7	84.427	6.2889e-05	0.0062966	108.04	10	0.01729	128	10	0.0065614	118.44	8	0.023328	129.92	8	0.0040945	76.785	2	0.0067603	55.348	2
Q8NEY8	Periphilin-1	PPHLN1	3	1	5.9	52.736	1.2736e-24	NaN	NaN	0	NaN	NaN	0	NaN	NaN	0	NaN	NaN	0	NaN	NaN	0	NaN	NaN	0
F8VWU8	Periphilin-1	PPHLN1	3	1	12.5	20.066	1.5999e-15	NaN	NaN	0	NaN	NaN	0	NaN	NaN	0	NaN	NaN	0	NaN	NaN	0	NaN	NaN	0
F8W032	HLA class II histocompatibility antigen, DR alpha chain	HLA-DRA	3	1	18.9	20.483	1.4469e-65	NaN	NaN	0	NaN	NaN	0	NaN	NaN	0	NaN	NaN	0	NaN	NaN	0	NaN	NaN	0
K7EPK9	Dynamin-2	DNM2	3	1	74.5	5.5245	5.2799e-06	NaN	NaN	0	NaN	NaN	0	NaN	NaN	0	NaN	NaN	0	NaN	NaN	0	NaN	NaN	0
F8W1H5	Ras-related protein Rab-5C	RAB5C	3	1	13.3	27.035	5.3677e-18	1.6793	25.145	3	1.1195	27.141	3	1.7234	3.6695	2	1.0997	2.5242	2	1.1175	NaN	1	1.7579	NaN	1
P11233	Ras-related protein Ral-A	RALA	3	1	12.6	23.567	1.1272e-08	1.4744	NaN	1	1.3361	NaN	1	NaN	NaN	0	NaN	NaN	0	1.4744	NaN	1	1.3361	NaN	1
P10398	Serine/threonine-protein kinase A-Raf	ARAF	3	1	5	67.585	7.3931e-11	1.3287	NaN	1	1.1428	NaN	1	1.3287	NaN	1	1.1428	NaN	1	NaN	NaN	0	NaN	NaN	0
G3V5T9	Cyclin-dependent kinase 2	CDK2	3	1	8.4	39.178	1.4526e-09	1.0642	NaN	1	1.4648	NaN	1	1.0642	NaN	1	1.4648	NaN	1	NaN	NaN	0	NaN	NaN	0
O43314	Inositol hexakisphosphate and diphosphoinositol-pentakisphosphate kinase 2	PPIP5K2	3	1	2.4	140.41	6.409e-07	1.0531	NaN	1	1.0339	NaN	1	1.0531	NaN	1	1.0339	NaN	1	NaN	NaN	0	NaN	NaN	0
J3KQS6	BRISC and BRCA1-A complex member 1	BABAM1	3	1	14	36.426	1.5089e-09	1.0245	17.174	4	1.0736	19.49	4	1.0078	12.916	3	0.9176	18.926	3	1.2477	NaN	1	1.2808	NaN	1
H0YK83	Signal peptidase complex catalytic subunit SEC11A	SEC11A	3	1	15.7	21.454	3.2663e-15	1.0166	7.4142	3	1.1657	27.717	3	1.0166	7.4142	3	1.1657	27.717	3	NaN	NaN	0	NaN	NaN	0
H0YMV8	40S ribosomal protein S27	RPS27L	3	1	25	11.345	1.3976e-27	0.9842	8.4178	2	1.075	1.2725	2	0.9842	8.4178	2	1.075	1.2725	2	NaN	NaN	0	NaN	NaN	0
Q6PFW1	Inositol hexakisphosphate and diphosphoinositol-pentakisphosphate kinase 1	PPIP5K1	3	1	2	159.52	8.1729e-06	0.94115	10.006	2	1.047	0.67502	2	0.94115	10.006	2	1.047	0.67502	2	NaN	NaN	0	NaN	NaN	0
O43865	Putative adenosylhomocysteinase 2	AHCYL1	3	1	6.4	58.951	1.0508e-08	0.9026	NaN	1	1.0209	NaN	1	0.9026	NaN	1	1.0209	NaN	1	NaN	NaN	0	NaN	NaN	0
Q9NR31	GTP-binding protein SAR1a	SAR1A	3	1	17.2	22.367	5.3076e-09	0.83923	NaN	1	0.7531	NaN	1	0.83923	NaN	1	0.7531	NaN	1	NaN	NaN	0	NaN	NaN	0
P0C0S5	Histone H2A.Z	H2AFZ	3	1	20.3	13.553	1.1735e-91	0.722	9.6174	2	1.1028	9.0896	2	0.722	9.6174	2	1.1028	9.0896	2	NaN	NaN	0	NaN	NaN	0
P30154-2	Serine/threonine-protein phosphatase 2A 65 kDa regulatory subunit A beta isoform	PPP2R1B	3	1	4.5	73.584	1.4518e-07	0.66334	NaN	1	0.74116	NaN	1	0.66334	NaN	1	0.74116	NaN	1	NaN	NaN	0	NaN	NaN	0
Q5RJ85	HLA class I histocompatibility antigen, alpha chain G	HLA-G	3	1	9.3	38.837	2.5429e-12	0.6354	NaN	1	0.62376	NaN	1	0.6354	NaN	1	0.62376	NaN	1	NaN	NaN	0	NaN	NaN	0
Q14004	Cyclin-dependent kinase 13	CDK13	3	2	2.2	164.92	2.4312e-14	NaN	NaN	0	NaN	NaN	0	NaN	NaN	0	NaN	NaN	0	NaN	NaN	0	NaN	NaN	0
Q9NYC9	Dynein heavy chain 9, axonemal	DNAH9	3	2	1	511.87	6.6401e-05	NaN	NaN	0	NaN	NaN	0	NaN	NaN	0	NaN	NaN	0	NaN	NaN	0	NaN	NaN	0
Q14643	Inositol 1,4,5-trisphosphate receptor type 1	ITPR1	3	2	1.3	313.94	7.1024e-07	NaN	NaN	0	NaN	NaN	0	NaN	NaN	0	NaN	NaN	0	NaN	NaN	0	NaN	NaN	0
P31749	RAC-alpha serine/threonine-protein kinase	AKT1	3	2	5.2	55.686	5.9741e-05	NaN	NaN	0	NaN	NaN	0	NaN	NaN	0	NaN	NaN	0	NaN	NaN	0	NaN	NaN	0
P11362-21	Fibroblast growth factor receptor 1	FGFR1	3	2	4	95.343	1.0871e-13	1.8769	21.901	2	2.26	5.9498	2	1.8769	21.901	2	2.26	5.9498	2	NaN	NaN	0	NaN	NaN	0
B7Z5Z2	Ras-related protein R-Ras2	RRAS2	3	2	16.7	24.195	4.1108e-08	1.4661	15.886	4	2.1211	40.472	4	1.1502	NaN	1	0.97441	NaN	1	1.5079	8.2668	3	2.1762	5.3219	3
Q15392	Delta(24)-sterol reductase	DHCR24	3	2	4.7	60.101	4.6444e-05	1.4354	18.372	2	1.4149	11.724	2	1.4354	18.372	2	1.4149	11.724	2	NaN	NaN	0	NaN	NaN	0
Q96N67	Dedicator of cytokinesis protein 7	DOCK7	3	2	2.2	242.56	1.858e-14	1.2947	21.341	2	1.0358	22.798	2	1.2947	21.341	2	1.0358	22.798	2	NaN	NaN	0	NaN	NaN	0
P05386	60S acidic ribosomal protein P1	RPLP1	3	2	51.8	11.514	6.9434e-22	1.2317	NaN	1	1.3594	NaN	1	1.2317	NaN	1	1.3594	NaN	1	NaN	NaN	0	NaN	NaN	0
Q9BT23	LIM domain-containing protein 2	LIMD2	3	2	26	14.07	2.6657e-07	1.2315	7.7772	2	1.172	14.198	2	1.2315	7.7772	2	1.172	14.198	2	NaN	NaN	0	NaN	NaN	0
Q15796	Mothers against decapentaplegic homolog 2	SMAD2	3	2	7.7	52.306	1.3855e-08	1.1633	18.696	3	1.4037	NaN	1	1.1633	18.696	3	1.4037	NaN	1	NaN	NaN	0	NaN	NaN	0
O60684	Importin subunit alpha-7	KPNA6	3	2	6.3	60.029	5.4082e-09	1.1534	NaN	1	1.1396	NaN	1	1.1534	NaN	1	1.1396	NaN	1	NaN	NaN	0	NaN	NaN	0
Q86U44	N6-adenosine-methyltransferase 70 kDa subunit	METTL3	3	2	5.2	64.473	8.7191e-08	1.1309	26.831	2	0.8565	8.668	2	1.1309	26.831	2	0.8565	8.668	2	NaN	NaN	0	NaN	NaN	0
Q9UN86	Ras GTPase-activating protein-binding protein 2	G3BP2	3	2	7.1	54.12	6.3976e-08	1.1049	25.504	4	1.3882	31.443	4	1.1326	30.888	3	1.1691	34.505	3	1.0778	NaN	1	1.6483	NaN	1
O95793	Double-stranded RNA-binding protein Staufen homolog 1	STAU1	3	2	8.1	63.182	1.3609e-12	1.0939	NaN	1	1.1221	NaN	1	1.0939	NaN	1	1.1221	NaN	1	NaN	NaN	0	NaN	NaN	0
P80303	Nucleobindin-2	NUCB2	3	2	6.4	50.195	1.7884e-08	1.0798	NaN	1	1.6526	NaN	1	1.0798	NaN	1	1.6526	NaN	1	NaN	NaN	0	NaN	NaN	0
P02788	Lactotransferrin	LTF	3	2	4.2	78.181	1.4599e-05	1.0471	NaN	1	0.59991	NaN	1	1.0471	NaN	1	0.59991	NaN	1	NaN	NaN	0	NaN	NaN	0
O60518	Ran-binding protein 6	RANBP6	3	2	4.7	124.71	1.148e-06	1.0468	NaN	1	0.96554	NaN	1	1.0468	NaN	1	0.96554	NaN	1	NaN	NaN	0	NaN	NaN	0
Q9H2K8	Serine/threonine-protein kinase TAO3	TAOK3	3	2	5	105.4	1.7153e-44	1.0357	NaN	1	2.1133	NaN	1	1.0357	NaN	1	2.1133	NaN	1	NaN	NaN	0	NaN	NaN	0
F5GX82	Protein furry homolog-like	FRYL	3	2	1	339.59	4.4824e-10	1.0245	27.269	2	1.0162	36.886	2	1.0245	27.269	2	1.0162	36.886	2	NaN	NaN	0	NaN	NaN	0
P08579	U2 small nuclear ribonucleoprotein B	SNRPB2	3	2	12	25.486	1.0786e-10	0.97542	19.934	4	1.0824	22.995	4	1.0864	20.683	2	1.2245	3.404	2	0.88732	18.83	2	0.86112	18.311	2
G3V4P8	Glia maturation factor beta	GMFB	3	2	20	17.512	6.4511e-09	0.95987	15.267	4	1.1481	29.125	4	0.88708	10.225	3	1.0312	34.082	3	1.1938	NaN	1	1.2783	NaN	1
Q00537	Cyclin-dependent kinase 17	CDK17	3	2	5.7	59.582	4.791e-08	0.94823	NaN	1	1.0132	NaN	1	0.94823	NaN	1	1.0132	NaN	1	NaN	NaN	0	NaN	NaN	0
Q4G0F5	Vacuolar protein sorting-associated protein 26B	VPS26B	3	2	9.2	39.154	1.7564e-07	0.89717	0.40879	2	1.054	1.129	2	0.89717	0.40879	2	1.054	1.129	2	NaN	NaN	0	NaN	NaN	0
J3KNM0	Protein phosphatase 1A	PPM1A	3	2	6.8	51.366	1.7904e-07	0.84966	NaN	1	0.91264	NaN	1	0.84966	NaN	1	0.91264	NaN	1	NaN	NaN	0	NaN	NaN	0
P50750-2	Cyclin-dependent kinase 9	CDK9	3	2	5.5	53.365	2.1292e-08	0.83145	NaN	1	1.129	NaN	1	0.83145	NaN	1	1.129	NaN	1	NaN	NaN	0	NaN	NaN	0
Q9UQN3	Charged multivesicular body protein 2b	CHMP2B	3	2	12.7	23.906	4.6273e-06	0.82163	NaN	1	0.89482	NaN	1	0.82163	NaN	1	0.89482	NaN	1	NaN	NaN	0	NaN	NaN	0
Q9Y5X3	Sorting nexin-5	SNX5	3	2	7.2	46.816	4.195e-11	0.81975	21.047	2	0.86019	15.827	2	0.81975	21.047	2	0.86019	15.827	2	NaN	NaN	0	NaN	NaN	0
P43897-2	Elongation factor Ts, mitochondrial	TSFM	3	2	13.6	37.656	7.4676e-16	0.79125	39.437	2	0.95024	43.138	2	0.59869	NaN	1	0.70042	NaN	1	1.0457	NaN	1	1.2892	NaN	1
Q14573	Inositol 1,4,5-trisphosphate receptor type 3	ITPR3	3	2	0.9	304.1	2.0255e-05	0.69149	52.96	2	0.85999	29.836	2	0.69149	52.96	2	0.85999	29.836	2	NaN	NaN	0	NaN	NaN	0
P46926	Glucosamine-6-phosphate isomerase 1	GNPDA1	3	2	10.7	32.668	7.0585e-09	0.59225	42.667	3	0.50636	42.139	3	0.59225	42.667	3	0.50636	42.139	3	NaN	NaN	0	NaN	NaN	0
Q9BPX5	Actin-related protein 2/3 complex subunit 5-like protein	ARPC5L	3	2	21.6	16.941	9.3409e-09	0.41532	10.986	3	0.90115	50.124	3	0.41532	10.986	3	0.90115	50.124	3	NaN	NaN	0	NaN	NaN	0
P13929	Beta-enolase	ENO3	3	2	13.4	46.986	1.7666e-168	0.27916	158.03	2	0.49742	118.21	2	0.27916	158.03	2	0.49742	118.21	2	NaN	NaN	0	NaN	NaN	0
Q01484	Ankyrin-2	ANK2	3	2	0.6	433.71	8.8185e-07	0.025831	107.62	5	0.13793	109.08	5	0.025831	107.62	5	0.13793	109.08	5	NaN	NaN	0	NaN	NaN	0
O14874	[3-methyl-2-oxobutanoate dehydrogenase [lipoamide]] kinase, mitochondrial	BCKDK	3	3	9.7	46.36	2.2322e-06	NaN	NaN	0	NaN	NaN	0	NaN	NaN	0	NaN	NaN	0	NaN	NaN	0	NaN	NaN	0
Q12802-2	A-kinase anchor protein 13	AKAP13	3	3	2.3	307.84	1.7605e-45	NaN	NaN	0	NaN	NaN	0	NaN	NaN	0	NaN	NaN	0	NaN	NaN	0	NaN	NaN	0
Q9Y2D5-4	A-kinase anchor protein 2	AKAP2	3	3	4.8	122.07	4.2587e-46	NaN	NaN	0	NaN	NaN	0	NaN	NaN	0	NaN	NaN	0	NaN	NaN	0	NaN	NaN	0
O75179	Ankyrin repeat domain-containing protein 17	ANKRD17	3	3	2	274.25	9.81e-30	NaN	NaN	0	NaN	NaN	0	NaN	NaN	0	NaN	NaN	0	NaN	NaN	0	NaN	NaN	0
Q86UU0	B-cell CLL/lymphoma 9-like protein	BCL9L	3	3	2.9	157.13	5.5178e-18	NaN	NaN	0	NaN	NaN	0	NaN	NaN	0	NaN	NaN	0	NaN	NaN	0	NaN	NaN	0
Q8NFC6	Biorientation of chromosomes in cell division protein 1-like 1	BOD1L1	3	3	1	330.46	9.8769e-14	NaN	NaN	0	NaN	NaN	0	NaN	NaN	0	NaN	NaN	0	NaN	NaN	0	NaN	NaN	0
Q9Y2V2	Calcium-regulated heat stable protein 1	CARHSP1	3	3	28.6	15.892	7.4333e-07	NaN	NaN	0	NaN	NaN	0	NaN	NaN	0	NaN	NaN	0	NaN	NaN	0	NaN	NaN	0
Q03188	Centromere protein C 1	CENPC1	3	3	4.2	106.83	1.3132e-09	NaN	NaN	0	NaN	NaN	0	NaN	NaN	0	NaN	NaN	0	NaN	NaN	0	NaN	NaN	0
Q6UUV7	CREB-regulated transcription coactivator 3	CRTC3	3	3	11	66.958	3.1262e-18	NaN	NaN	0	NaN	NaN	0	NaN	NaN	0	NaN	NaN	0	NaN	NaN	0	NaN	NaN	0
G3V599	Cutaneous T-cell lymphoma-associated antigen 5	CTAGE5	3	3	2.2	151.72	3.7807e-16	NaN	NaN	0	NaN	NaN	0	NaN	NaN	0	NaN	NaN	0	NaN	NaN	0	NaN	NaN	0
P98082	Disabled homolog 2	DAB2	3	3	9	82.447	2.4262e-06	NaN	NaN	0	NaN	NaN	0	NaN	NaN	0	NaN	NaN	0	NaN	NaN	0	NaN	NaN	0
B3KSY9	E3 SUMO-protein ligase PIAS1	PIAS1	3	3	8.9	72.203	1.7457e-33	NaN	NaN	0	NaN	NaN	0	NaN	NaN	0	NaN	NaN	0	NaN	NaN	0	NaN	NaN	0
C9JME2	FERM, RhoGEF and pleckstrin domain-containing protein 1	FARP1	3	3	4.5	122.09	4.5828e-27	NaN	NaN	0	NaN	NaN	0	NaN	NaN	0	NaN	NaN	0	NaN	NaN	0	NaN	NaN	0
P85037	Forkhead box protein K1	FOXK1	3	3	6.5	75.456	9.9888e-12	NaN	NaN	0	NaN	NaN	0	NaN	NaN	0	NaN	NaN	0	NaN	NaN	0	NaN	NaN	0
Q01167	Forkhead box protein K2	FOXK2	3	3	11.5	69.061	3.2843e-09	NaN	NaN	0	NaN	NaN	0	NaN	NaN	0	NaN	NaN	0	NaN	NaN	0	NaN	NaN	0
Q92990	Glomulin	GLMN	3	3	9.6	68.207	6.193e-13	NaN	NaN	0	NaN	NaN	0	NaN	NaN	0	NaN	NaN	0	NaN	NaN	0	NaN	NaN	0
B4DKT0	Golgi reassembly-stacking protein 2	GORASP2	3	3	10.6	48.674	2.1343e-30	NaN	NaN	0	NaN	NaN	0	NaN	NaN	0	NaN	NaN	0	NaN	NaN	0	NaN	NaN	0
Q9Y4H2	Insulin receptor substrate 2	IRS2	3	3	2.2	137.33	1.9088e-08	NaN	NaN	0	NaN	NaN	0	NaN	NaN	0	NaN	NaN	0	NaN	NaN	0	NaN	NaN	0
Q9UFC0	Leucine-rich repeat and WD repeat-containing protein 1	LRWD1	3	3	6	70.86	5.3159e-33	NaN	NaN	0	NaN	NaN	0	NaN	NaN	0	NaN	NaN	0	NaN	NaN	0	NaN	NaN	0
B7WPI0	Linker for activation of T-cells family member 1	LAT	3	3	20.4	28.567	1.046e-07	NaN	NaN	0	NaN	NaN	0	NaN	NaN	0	NaN	NaN	0	NaN	NaN	0	NaN	NaN	0
Q9P260-2	LisH domain and HEAT repeat-containing protein KIAA1468	KIAA1468	3	3	8.2	138.74	5.3353e-14	NaN	NaN	0	NaN	NaN	0	NaN	NaN	0	NaN	NaN	0	NaN	NaN	0	NaN	NaN	0
P49006	MARCKS-related protein	MARCKSL1	3	3	31.3	19.529	6.9212e-24	NaN	NaN	0	NaN	NaN	0	NaN	NaN	0	NaN	NaN	0	NaN	NaN	0	NaN	NaN	0
Q9GZY8-2	Mitochondrial fission factor	MFF	3	3	16.5	32.973	2.8305e-65	NaN	NaN	0	NaN	NaN	0	NaN	NaN	0	NaN	NaN	0	NaN	NaN	0	NaN	NaN	0
Q9BYG3	MKI67 FHA domain-interacting nucleolar phosphoprotein	MKI67IP	3	3	12.6	34.222	1.7421e-13	NaN	NaN	0	NaN	NaN	0	NaN	NaN	0	NaN	NaN	0	NaN	NaN	0	NaN	NaN	0
Q9BU61	NADH dehydrogenase [ubiquinone] 1 alpha subcomplex assembly factor 3	NDUFAF3	3	3	17.4	20.35	1.6982e-06	NaN	NaN	0	NaN	NaN	0	NaN	NaN	0	NaN	NaN	0	NaN	NaN	0	NaN	NaN	0
F8WCL5	Nebulin	NEB	3	3	0.6	986.65	2.1502e-05	NaN	NaN	0	NaN	NaN	0	NaN	NaN	0	NaN	NaN	0	NaN	NaN	0	NaN	NaN	0
P48552	Nuclear receptor-interacting protein 1	NRIP1	3	3	4.1	126.94	4.0628e-05	NaN	NaN	0	NaN	NaN	0	NaN	NaN	0	NaN	NaN	0	NaN	NaN	0	NaN	NaN	0
Q86WB0	Nuclear-interacting partner of ALK	ZC3HC1	3	3	10.8	55.261	4.969e-26	NaN	NaN	0	NaN	NaN	0	NaN	NaN	0	NaN	NaN	0	NaN	NaN	0	NaN	NaN	0
P49023	Paxillin	PXN	3	3	13	64.505	1.2588e-67	NaN	NaN	0	NaN	NaN	0	NaN	NaN	0	NaN	NaN	0	NaN	NaN	0	NaN	NaN	0
Q15154	Pericentriolar material 1 protein	PCM1	3	3	1.6	228.53	2.1044e-41	NaN	NaN	0	NaN	NaN	0	NaN	NaN	0	NaN	NaN	0	NaN	NaN	0	NaN	NaN	0
I1E4Y6	PERQ amino acid-rich with GYF domain-containing protein 2	GIGYF2	3	3	3.9	152.53	8.9218e-104	NaN	NaN	0	NaN	NaN	0	NaN	NaN	0	NaN	NaN	0	NaN	NaN	0	NaN	NaN	0
Q9P1Y6	PHD and RING finger domain-containing protein 1	PHRF1	3	3	2.5	178.66	2.6557e-13	NaN	NaN	0	NaN	NaN	0	NaN	NaN	0	NaN	NaN	0	NaN	NaN	0	NaN	NaN	0
Q9BTU6	Phosphatidylinositol 4-kinase type 2-alpha	PI4K2A	3	3	6.7	54.022	1.817e-67	NaN	NaN	0	NaN	NaN	0	NaN	NaN	0	NaN	NaN	0	NaN	NaN	0	NaN	NaN	0
Q8NDX5-7	Polyhomeotic-like protein 3	PHC3	3	3	4.1	107.48	1.3941e-42	NaN	NaN	0	NaN	NaN	0	NaN	NaN	0	NaN	NaN	0	NaN	NaN	0	NaN	NaN	0
Q6UN15	Pre-mRNA 3-end-processing factor FIP1	FIP1L1	3	3	4	66.526	1.2033e-14	NaN	NaN	0	NaN	NaN	0	NaN	NaN	0	NaN	NaN	0	NaN	NaN	0	NaN	NaN	0
Q9H0S4	Probable ATP-dependent RNA helicase DDX47	DDX47	3	3	9.7	50.646	2.5957e-07	NaN	NaN	0	NaN	NaN	0	NaN	NaN	0	NaN	NaN	0	NaN	NaN	0	NaN	NaN	0
Q8N9T8	Protein KRI1 homolog	KRI1	3	3	9.2	83.251	4.0013e-40	NaN	NaN	0	NaN	NaN	0	NaN	NaN	0	NaN	NaN	0	NaN	NaN	0	NaN	NaN	0
P48634	Protein PRRC2A	PRRC2A	3	3	2	228.86	9.8212e-10	NaN	NaN	0	NaN	NaN	0	NaN	NaN	0	NaN	NaN	0	NaN	NaN	0	NaN	NaN	0
Q99590	Protein SCAF11	SCAF11	3	3	5.3	164.65	2.144e-17	NaN	NaN	0	NaN	NaN	0	NaN	NaN	0	NaN	NaN	0	NaN	NaN	0	NaN	NaN	0
C9K0J5	Ras-associated and pleckstrin homology domains-containing protein 1	RAPH1	3	3	5.5	141.18	4.9701e-28	NaN	NaN	0	NaN	NaN	0	NaN	NaN	0	NaN	NaN	0	NaN	NaN	0	NaN	NaN	0
Q92766-2	Ras-responsive element-binding protein 1	RREB1	3	3	3.4	187.55	3.4952e-48	NaN	NaN	0	NaN	NaN	0	NaN	NaN	0	NaN	NaN	0	NaN	NaN	0	NaN	NaN	0
Q92681	Regulatory solute carrier protein family 1 member 1	RSC1A1	3	3	12.3	66.789	0.00010292	NaN	NaN	0	NaN	NaN	0	NaN	NaN	0	NaN	NaN	0	NaN	NaN	0	NaN	NaN	0
Q05519	Serine/arginine-rich splicing factor 11	SRSF11	3	3	8.3	53.542	1.3201e-13	NaN	NaN	0	NaN	NaN	0	NaN	NaN	0	NaN	NaN	0	NaN	NaN	0	NaN	NaN	0
P28290	Sperm-specific antigen 2	SSFA2	3	3	2.9	138.38	3.2115e-06	NaN	NaN	0	NaN	NaN	0	NaN	NaN	0	NaN	NaN	0	NaN	NaN	0	NaN	NaN	0
O14981	TATA-binding protein-associated factor 172	BTAF1	3	3	1.8	206.89	1.7957e-07	NaN	NaN	0	NaN	NaN	0	NaN	NaN	0	NaN	NaN	0	NaN	NaN	0	NaN	NaN	0
Q9BUR4	Telomerase Cajal body protein 1	WRAP53	3	3	10.6	59.309	2.9701e-50	NaN	NaN	0	NaN	NaN	0	NaN	NaN	0	NaN	NaN	0	NaN	NaN	0	NaN	NaN	0
Q01664	Transcription factor AP-4	TFAP4	3	3	11.2	38.725	6.7178e-07	NaN	NaN	0	NaN	NaN	0	NaN	NaN	0	NaN	NaN	0	NaN	NaN	0	NaN	NaN	0
Q70CQ2	Ubiquitin carboxyl-terminal hydrolase 34	USP34	3	3	1.7	404.23	2.1827e-21	NaN	NaN	0	NaN	NaN	0	NaN	NaN	0	NaN	NaN	0	NaN	NaN	0	NaN	NaN	0
H0YMI4	Ubiquitin carboxyl-terminal hydrolase	USP3	3	3	9.3	57.422	9.5855e-07	NaN	NaN	0	NaN	NaN	0	NaN	NaN	0	NaN	NaN	0	NaN	NaN	0	NaN	NaN	0
Q86WR7	Uncharacterized protein C10orf47	C10orf47	3	3	11	45.801	3.4723e-59	NaN	NaN	0	NaN	NaN	0	NaN	NaN	0	NaN	NaN	0	NaN	NaN	0	NaN	NaN	0
Q8IVT2	Uncharacterized protein C19orf21	C19orf21	3	3	5.4	75.356	5.1214e-23	NaN	NaN	0	NaN	NaN	0	NaN	NaN	0	NaN	NaN	0	NaN	NaN	0	NaN	NaN	0
Q9Y2F5	Uncharacterized protein KIAA0947	KIAA0947	3	3	1.9	247.89	3.3857e-18	NaN	NaN	0	NaN	NaN	0	NaN	NaN	0	NaN	NaN	0	NaN	NaN	0	NaN	NaN	0
Q5T200	Zinc finger CCCH domain-containing protein 13	ZC3H13	3	3	2.2	196.63	2.1707e-08	NaN	NaN	0	NaN	NaN	0	NaN	NaN	0	NaN	NaN	0	NaN	NaN	0	NaN	NaN	0
G3V411	Zinc finger CCCH domain-containing protein 14	ZC3H14	3	3	14.2	49.463	2.4481e-17	NaN	NaN	0	NaN	NaN	0	NaN	NaN	0	NaN	NaN	0	NaN	NaN	0	NaN	NaN	0
O15014	Zinc finger protein 609	ZNF609	3	3	5.8	151.19	2.1943e-07	NaN	NaN	0	NaN	NaN	0	NaN	NaN	0	NaN	NaN	0	NaN	NaN	0	NaN	NaN	0
Q9ULF5	Zinc transporter ZIP10	SLC39A10	3	3	5.1	94.131	1.6764e-138	NaN	NaN	0	NaN	NaN	0	NaN	NaN	0	NaN	NaN	0	NaN	NaN	0	NaN	NaN	0
Q49A26	Putative oxidoreductase GLYR1	GLYR1	3	3	7.8	60.556	2.7832e-07	86.119	179.22	25	1.2992	114.29	23	130.22	214.11	15	1.5587	131.8	15	60.344	115.13	10	1.2559	63.823	8
Q3KQU3	MAP7 domain-containing protein 1	MAP7D1	3	3	4.3	92.819	2.1306e-28	5.6232	NaN	1	4.7178	NaN	1	5.6232	NaN	1	4.7178	NaN	1	NaN	NaN	0	NaN	NaN	0
Q9C0A1	Zinc finger homeobox protein 2	ZFHX2	3	3	1.4	274.17	4.085e-05	5.2198	81.978	2	0.18725	112.34	2	5.2198	81.978	2	0.18725	112.34	2	NaN	NaN	0	NaN	NaN	0
Q6IA69	Glutamine-dependent NAD(+) synthetase	NADSYN1	3	3	4.8	79.284	9.1613e-10	1.9338	15.472	3	1.1262	12.453	3	1.9338	15.472	3	1.1262	12.453	3	NaN	NaN	0	NaN	NaN	0
Q643R3	Lysophospholipid acyltransferase LPCAT4	LPCAT4	3	3	5.7	57.218	5.802e-07	1.8529	97.296	2	1.529	87.104	2	1.8529	97.296	2	1.529	87.104	2	NaN	NaN	0	NaN	NaN	0
G3V2S9	SRA stem-loop-interacting RNA-binding protein, mitochondrial	SLIRP	3	3	25	13.878	3.8422e-06	1.6959	19.766	3	1.8964	42.553	3	2.1362	NaN	1	0.93426	NaN	1	1.5635	11.491	2	1.9494	3.8944	2
Q69YN2	CWF19-like protein 1	CWF19L1	3	3	5.9	60.618	2.7447e-06	1.6163	NaN	1	1.7648	NaN	1	1.6163	NaN	1	1.7648	NaN	1	NaN	NaN	0	NaN	NaN	0
Q8IY21	Probable ATP-dependent RNA helicase DDX60	DDX60	3	3	1.9	197.85	5.7348e-06	1.6072	NaN	1	1.3495	NaN	1	1.6072	NaN	1	1.3495	NaN	1	NaN	NaN	0	NaN	NaN	0
P48449	Lanosterol synthase	LSS	3	3	5.5	83.308	1.1306e-08	1.5893	52.293	3	1.0034	19.03	3	1.5893	52.293	3	1.0034	19.03	3	NaN	NaN	0	NaN	NaN	0
P52292	Importin subunit alpha-2	KPNA2	3	3	6.8	57.861	2.3005e-27	1.5339	NaN	1	1.0183	NaN	1	1.5339	NaN	1	1.0183	NaN	1	NaN	NaN	0	NaN	NaN	0
P80723	Brain acid soluble protein 1	BASP1	3	3	24.2	22.693	6.3494e-75	1.518	NaN	1	1.3521	NaN	1	1.518	NaN	1	1.3521	NaN	1	NaN	NaN	0	NaN	NaN	0
Q13442	28 kDa heat- and acid-stable phosphoprotein	PDAP1	3	3	19.3	20.63	5.1775e-25	1.4628	13.841	3	1.2623	13.201	3	1.4628	13.841	3	1.2623	13.201	3	NaN	NaN	0	NaN	NaN	0
Q9NWH9	SAFB-like transcription modulator	SLTM	3	3	5.2	117.15	1.7009e-57	1.4491	NaN	1	1.2279	NaN	1	1.4491	NaN	1	1.2279	NaN	1	NaN	NaN	0	NaN	NaN	0
O14672	Disintegrin and metalloproteinase domain-containing protein 10	ADAM10	3	3	4.5	84.141	5.6531e-07	1.3931	23.838	2	1.1295	25.678	2	1.3931	23.838	2	1.1295	25.678	2	NaN	NaN	0	NaN	NaN	0
Q05655-2	Protein kinase C delta type	PRKCD	3	3	4	80.952	9.3284e-06	1.3907	29.518	3	1.2846	19.211	3	1.3907	29.518	3	1.2846	19.211	3	NaN	NaN	0	NaN	NaN	0
Q13206	Probable ATP-dependent RNA helicase DDX10	DDX10	3	3	3.8	100.89	5.8023e-07	1.3901	7.3335	3	1.8016	9.4041	3	1.3901	7.3335	3	1.8016	9.4041	3	NaN	NaN	0	NaN	NaN	0
O60613	15 kDa selenoprotein	2015-09-01	3	3	19.8	17.808	5.5383e-08	1.3898	49.062	2	0.87446	15.566	2	1.3898	49.062	2	0.87446	15.566	2	NaN	NaN	0	NaN	NaN	0
Q9GZU8	Protein FAM192A	FAM192A	3	3	13.4	28.912	5.1566e-11	1.3567	42.543	3	1.2816	40.838	3	1.3567	42.543	3	1.2816	40.838	3	NaN	NaN	0	NaN	NaN	0
Q9Y241-2	HIG1 domain family member 1A	HIGD1A	3	3	57	11.77	1.2303e-54	1.3492	18.062	5	1.2367	8.96	5	1.3737	20.401	4	1.2068	10.151	4	1.3492	NaN	1	1.2573	NaN	1
P43007	Neutral amino acid transporter A	SLC1A4	3	3	8.3	55.722	2.5983e-07	1.3329	21.248	4	1.3989	72.382	4	1.3329	21.248	4	1.3989	72.382	4	NaN	NaN	0	NaN	NaN	0
Q9UGP8	Translocation protein SEC63 homolog	SEC63	3	3	5.4	87.996	4.796e-10	1.3269	19.689	3	1.1607	6.1027	3	1.3269	19.689	3	1.1607	6.1027	3	NaN	NaN	0	NaN	NaN	0
Q9H0U3	Magnesium transporter protein 1	MAGT1	3	3	8.1	38.036	6.5699e-07	1.3251	3.0656	3	1.2254	11.328	3	1.3251	NaN	1	1.4467	NaN	1	1.3292	4.328	2	1.1948	3.571	2
Q96GY0	Zinc finger C2HC domain-containing protein 1A	ZC2HC1A	3	3	10.2	35.092	2.5162e-07	1.3181	5.0964	3	1.265	15.255	3	1.3181	5.0964	3	1.265	15.255	3	NaN	NaN	0	NaN	NaN	0
Q86WN1	FCH and double SH3 domains protein 1	FCHSD1	3	3	4.6	76.941	5.3974e-07	1.3076	NaN	1	1.6605	NaN	1	1.3076	NaN	1	1.6605	NaN	1	NaN	NaN	0	NaN	NaN	0
Q9HD33	39S ribosomal protein L47, mitochondrial	MRPL47	3	3	10	29.45	7.0001e-07	1.3075	4.9875	2	1.0882	9.6783	2	1.3075	4.9875	2	1.0882	9.6783	2	NaN	NaN	0	NaN	NaN	0
Q8N122	Regulatory-associated protein of mTOR	RPTOR	3	3	3	149.04	2.6217e-16	1.3046	5.5348	2	0.80203	17.163	2	1.3046	5.5348	2	0.80203	17.163	2	NaN	NaN	0	NaN	NaN	0
Q9NYL4	Peptidyl-prolyl cis-trans isomerase FKBP11	FKBP11	3	3	14.4	22.18	2.6676e-11	1.3032	36.001	7	1.3409	149.81	7	1.3032	36.001	7	1.3409	149.81	7	NaN	NaN	0	NaN	NaN	0
Q5HYK3	2-methoxy-6-polyprenyl-1,4-benzoquinol methylase, mitochondrial	COQ5	3	3	10.1	37.14	3.3097e-10	1.2924	29.224	4	1.4063	30.534	4	1.3965	35.228	3	1.2534	33.208	3	1.1961	NaN	1	1.5779	NaN	1
Q8TEQ6	Gem-associated protein 5	GEMIN5	3	3	2.1	168.59	1.0709e-07	1.2864	5.5578	3	1.0262	14.662	3	1.2864	5.5578	3	1.0262	14.662	3	NaN	NaN	0	NaN	NaN	0
Q92575	UBX domain-containing protein 4	UBXN4	3	3	10.6	56.777	1.3516e-05	1.2815	21.355	2	1.1315	19.063	2	1.2815	21.355	2	1.1315	19.063	2	NaN	NaN	0	NaN	NaN	0
Q9H3K6	BolA-like protein 2	BOLA2	3	3	39.5	10.116	2.5033e-53	1.2578	14.818	4	1.0392	4.6034	4	1.2578	14.818	4	1.0392	4.6034	4	NaN	NaN	0	NaN	NaN	0
O43852-3	Calumenin	CALU	3	3	11.5	38.05	6.9194e-11	1.2576	19.712	6	1.2334	20.182	6	1.3189	7.8057	5	1.3189	14.173	5	0.81037	NaN	1	0.85798	NaN	1
F5H2R7	Ubiquitin carboxyl-terminal hydrolase CYLD	CYLD	3	3	3.7	107.3	5.9923e-08	1.2477	NaN	1	1.2658	NaN	1	1.2477	NaN	1	1.2658	NaN	1	NaN	NaN	0	NaN	NaN	0
O95429	BAG family molecular chaperone regulator 4	BAG4	3	3	9	49.593	6.2922e-29	1.2459	3.1813	3	1.5561	10.828	3	1.2459	3.1813	3	1.5561	10.828	3	NaN	NaN	0	NaN	NaN	0
Q96G23	Ceramide synthase 2	CERS2	3	3	8.9	44.876	2.1238e-12	1.2455	24.096	3	1.0897	103.46	3	1.2455	24.096	3	1.0897	103.46	3	NaN	NaN	0	NaN	NaN	0
P15498	Proto-oncogene vav	VAV1	3	3	4	98.313	1.0178e-13	1.2402	2.8729	2	1.3136	10.831	2	1.2402	2.8729	2	1.3136	10.831	2	NaN	NaN	0	NaN	NaN	0
Q9UPN7	Serine/threonine-protein phosphatase 6 regulatory subunit 1	PPP6R1	3	3	6.1	96.723	3.8237e-09	1.2394	14.7	2	1.1297	7.3222	2	1.2394	14.7	2	1.1297	7.3222	2	NaN	NaN	0	NaN	NaN	0
B4DMU0	Pyrroline-5-carboxylate reductase	PYCR1	3	3	13	35.98	1.417e-08	1.2322	21.271	5	1.2337	28.235	5	1.2211	8.4327	4	1.225	6.791	4	1.8646	NaN	1	2.249	NaN	1
Q15738	Sterol-4-alpha-carboxylate 3-dehydrogenase, decarboxylating	NSDHL	3	3	9.9	41.9	7.3067e-07	1.2317	21.098	3	1.0423	37.679	3	1.2317	21.098	3	1.0423	37.679	3	NaN	NaN	0	NaN	NaN	0
Q9HC07	Transmembrane protein 165	TMEM165	3	3	14.2	34.905	2.1255e-64	1.2294	5.8902	12	1.1994	14.914	12	1.2491	6.1788	10	1.1994	13.559	10	1.2018	4.3286	2	1.0564	23.209	2
Q96RQ1	Endoplasmic reticulum-Golgi intermediate compartment protein 2	ERGIC2	3	3	9	42.548	1.6592e-06	1.2249	16.349	4	1.103	16.797	4	1.3882	3.0847	2	1.1801	27.978	2	1.0555	6.4473	2	1.103	4.2554	2
Q13601	KRR1 small subunit processome component homolog	KRR1	3	3	7.3	43.664	1.1526e-10	1.2074	5.0403	2	1.2313	5.1571	2	1.2074	5.0403	2	1.2313	5.1571	2	NaN	NaN	0	NaN	NaN	0
G8JLC6	Melanoma inhibitory activity protein 3	MIA3	3	3	3	213.64	2.7899e-11	1.1994	4.7037	2	1.1035	1.4989	2	1.1994	4.7037	2	1.1035	1.4989	2	NaN	NaN	0	NaN	NaN	0
P52630	Signal transducer and activator of transcription 2	STAT2	3	3	4.6	97.915	4.4985e-11	1.196	5.6282	3	1.2904	35.602	3	1.196	5.6282	3	1.2904	35.602	3	NaN	NaN	0	NaN	NaN	0
O15350	Tumor protein p73	TP73	3	3	6.8	69.623	4.7027e-07	1.185	13.849	3	0.88656	27.887	3	1.185	13.849	3	0.88656	27.887	3	NaN	NaN	0	NaN	NaN	0
O60832	H/ACA ribonucleoprotein complex subunit 4	DKC1	3	3	5.3	57.673	1.1848e-53	1.1823	NaN	1	0.97024	NaN	1	1.1823	NaN	1	0.97024	NaN	1	NaN	NaN	0	NaN	NaN	0
B4DR87	Procollagen-lysine,2-oxoglutarate 5-dioxygenase 1	PLOD1	3	3	5.6	88.271	1.7388e-10	1.1766	26.831	4	0.87383	36.771	4	1.1766	26.831	4	0.87383	36.771	4	NaN	NaN	0	NaN	NaN	0
F8WA11	CLIP-associating protein 1	CLASP1	3	3	2.7	164.49	6.1903e-15	1.1739	NaN	1	0.91367	NaN	1	1.1739	NaN	1	0.91367	NaN	1	NaN	NaN	0	NaN	NaN	0
I3L0E3	28S ribosomal protein S17, mitochondrial	MRPS17	3	3	12.9	25.72	6.9332e-13	1.1695	17.597	2	0.82326	14.078	2	1.1695	17.597	2	0.82326	14.078	2	NaN	NaN	0	NaN	NaN	0
O15013-7	Rho guanine nucleotide exchange factor 10	ARHGEF10	3	3	4.4	144.27	5.0556e-09	1.1665	NaN	1	1.0891	NaN	1	1.1665	NaN	1	1.0891	NaN	1	NaN	NaN	0	NaN	NaN	0
Q13769	THO complex subunit 5 homolog	THOC5	3	3	3.8	78.507	1.9915e-05	1.1627	38.195	2	0.97887	3.1178	2	1.1627	38.195	2	0.97887	3.1178	2	NaN	NaN	0	NaN	NaN	0
J3KPT4	TraB domain-containing protein	TRABD	3	3	8.2	42.692	1.4809e-09	1.1615	5.1002	3	1.2175	11.203	3	1.1615	5.1002	3	1.2175	11.203	3	NaN	NaN	0	NaN	NaN	0
Q9UDW1	Cytochrome b-c1 complex subunit 9	UQCR10	3	3	50.8	7.3084	3.8955e-15	1.1594	9.1568	4	1.1111	23.572	4	1.2217	10.836	3	1.1346	28.021	3	1.1002	NaN	1	1.088	NaN	1
O15258	Protein RER1	RER1	3	3	24.5	22.958	3.6446e-30	1.1592	6.726	6	1.2283	13.977	6	1.1592	6.726	6	1.2283	13.977	6	NaN	NaN	0	NaN	NaN	0
Q9H0M0	NEDD4-like E3 ubiquitin-protein ligase WWP1	WWP1	3	3	3.7	105.2	8.6662e-08	1.157	9.4496	3	0.72303	35.532	3	1.157	9.4496	3	0.72303	35.532	3	NaN	NaN	0	NaN	NaN	0
Q12797	Aspartyl/asparaginyl beta-hydroxylase	ASPH	3	3	7.9	85.862	1.6863e-32	1.1551	7.3199	5	1.1097	57.848	5	1.1551	7.3199	5	1.1097	57.848	5	NaN	NaN	0	NaN	NaN	0
Q6P1J9	Parafibromin	CDC73	3	3	4.7	60.576	2.1118e-06	1.1541	6.0979	3	1.0479	20.623	3	1.1541	6.0979	3	1.0479	20.623	3	NaN	NaN	0	NaN	NaN	0
P46734-3	Dual specificity mitogen-activated protein kinase kinase 3	MAP2K3	3	3	7.7	39.94	4.3281e-06	1.1531	11.386	4	1.192	44.853	4	1.1531	11.386	4	1.192	44.853	4	NaN	NaN	0	NaN	NaN	0
Q9P032	NADH dehydrogenase [ubiquinone] 1 alpha subcomplex assembly factor 4	NDUFAF4	3	3	16.6	20.266	1.1127e-06	1.1508	30.67	2	1.4961	48.844	2	0.9264	NaN	1	1.0592	NaN	1	1.4295	NaN	1	2.1133	NaN	1
Q92506	Estradiol 17-beta-dehydrogenase 8	HSD17B8	3	3	10.7	26.973	5.742e-06	1.1484	17.997	2	1.3956	31.956	2	NaN	NaN	0	NaN	NaN	0	1.1484	17.997	2	1.3956	31.956	2
Q9UI30	tRNA methyltransferase 112 homolog	TRMT112	3	3	26.4	14.199	2.3636e-09	1.1472	32.383	3	1.1146	29.732	3	1.1851	4.5941	2	1.141	3.3188	2	0.67826	NaN	1	0.68288	NaN	1
Q8NI08	Nuclear receptor coactivator 7	NCOA7	3	3	5.6	106.16	5.5252e-50	1.146	NaN	1	1.0736	NaN	1	1.146	NaN	1	1.0736	NaN	1	NaN	NaN	0	NaN	NaN	0
Q969X5	Endoplasmic reticulum-Golgi intermediate compartment protein 1	ERGIC1	3	3	10.7	32.592	6.1237e-07	1.1458	14.076	2	1.2595	3.3244	2	1.1458	14.076	2	1.2595	3.3244	2	NaN	NaN	0	NaN	NaN	0
Q9UBV8	Peflin	PEF1	3	3	10.6	30.381	1.6221e-08	1.138	4.2235	2	4.6796	211.09	2	1.1045	NaN	1	20.819	NaN	1	1.1725	NaN	1	1.0519	NaN	1
Q96AX1	Vacuolar protein sorting-associated protein 33A	VPS33A	3	3	4.4	67.61	5.3389e-07	1.1373	16.087	3	1.1228	36.576	3	1.1373	16.087	3	1.1228	36.576	3	NaN	NaN	0	NaN	NaN	0
I3L097	Uncharacterized protein FLJ45252		3	3	12.4	37.956	4.2959e-08	1.1348	30.244	2	1.0353	30.722	2	1.1348	30.244	2	1.0353	30.722	2	NaN	NaN	0	NaN	NaN	0
Q96TA2	ATP-dependent zinc metalloprotease YME1L1	YME1L1	3	3	4.4	86.454	3.3115e-08	1.1296	3.8272	3	1.0112	22.132	3	1.1296	3.8272	3	1.0112	22.132	3	NaN	NaN	0	NaN	NaN	0
P41227	N-alpha-acetyltransferase 10	NAA10	3	3	15.7	26.458	2.4409e-09	1.1287	14.469	3	1.1754	10.979	3	1.1287	14.469	3	1.1754	10.979	3	NaN	NaN	0	NaN	NaN	0
Q86WJ1	Chromodomain-helicase-DNA-binding protein 1-like	CHD1L	3	3	3.3	100.98	4.9978e-09	1.1258	15.239	3	1.0598	7.5632	3	1.1258	15.239	3	1.0598	7.5632	3	NaN	NaN	0	NaN	NaN	0
P37198	Nuclear pore glycoprotein p62	NUP62	3	3	6.1	53.254	3.4727e-12	1.1218	19.229	3	0.9394	15.441	3	1.1218	19.229	3	0.9394	15.441	3	NaN	NaN	0	NaN	NaN	0
O95817	BAG family molecular chaperone regulator 3	BAG3	3	3	10.3	61.594	2.2297e-30	1.1214	NaN	1	1.1187	NaN	1	1.1214	NaN	1	1.1187	NaN	1	NaN	NaN	0	NaN	NaN	0
Q9UKV8	Protein argonaute-2	EIF2C2	3	3	4.9	97.207	5.6165e-18	1.1214	13.056	3	1.1408	30.244	3	1.1214	13.056	3	1.1408	30.244	3	NaN	NaN	0	NaN	NaN	0
Q8IV38	Ankyrin repeat and MYND domain-containing protein 2	ANKMY2	3	3	10.9	49.298	2.2616e-28	1.1199	6.0078	2	1.1626	7.2073	2	1.1199	6.0078	2	1.1626	7.2073	2	NaN	NaN	0	NaN	NaN	0
Q12789	General transcription factor 3C polypeptide 1	GTF3C1	3	3	2.3	238.87	4.5258e-43	1.1133	6.8679	3	1.1564	20.292	3	1.1133	6.8679	3	1.1564	20.292	3	NaN	NaN	0	NaN	NaN	0
Q8NBF2	NHL repeat-containing protein 2	NHLRC2	3	3	4.8	79.443	1.4504e-10	1.1131	10.807	3	1.0673	7.729	3	1.1131	10.807	3	1.0673	7.729	3	NaN	NaN	0	NaN	NaN	0
O00116	Alkyldihydroxyacetonephosphate synthase, peroxisomal	AGPS	3	3	5.5	72.911	2.5188e-06	1.1115	0.20338	2	1.0273	12.319	2	1.1115	0.20338	2	1.0273	12.319	2	NaN	NaN	0	NaN	NaN	0
Q99570	Phosphoinositide 3-kinase regulatory subunit 4	PIK3R4	3	3	3.2	153.1	3.6024e-09	1.1114	19.721	4	0.87195	26.401	4	1.1114	19.721	4	0.87195	26.401	4	NaN	NaN	0	NaN	NaN	0
Q13242	Serine/arginine-rich splicing factor 9	SRSF9	3	3	13.6	25.542	2.182e-12	1.109	36.326	4	1.4159	32.324	4	1.2173	20.542	3	1.6514	19.071	3	0.64705	NaN	1	0.85757	NaN	1
P19525	Interferon-induced, double-stranded RNA-activated protein kinase	EIF2AK2	3	3	5.8	62.094	2.1731e-07	1.1086	10.864	4	0.73769	34.973	4	1.1086	10.864	4	0.73769	34.973	4	NaN	NaN	0	NaN	NaN	0
O75348	V-type proton ATPase subunit G 1	ATP6V1G1	3	3	22	13.757	3.9545e-10	1.1073	45.019	2	1.3188	6.8157	2	1.1073	45.019	2	1.3188	6.8157	2	NaN	NaN	0	NaN	NaN	0
Q6Y1H2	3-hydroxyacyl-CoA dehydratase 2	PTPLB	3	3	12.2	28.368	3.7999e-06	1.1059	10.288	2	0.99306	4.2201	2	1.1059	10.288	2	0.99306	4.2201	2	NaN	NaN	0	NaN	NaN	0
Q15629	Translocating chain-associated membrane protein 1	TRAM1	3	3	7.2	43.071	1.0067e-33	1.0998	NaN	1	1.1369	NaN	1	1.0998	NaN	1	1.1369	NaN	1	NaN	NaN	0	NaN	NaN	0
Q9C037	Tripartite motif-containing protein 4	TRIM4	3	3	4.2	57.46	2.7532e-07	1.0987	85.409	5	0.9857	76.515	5	1.0987	85.409	5	0.9857	76.515	5	NaN	NaN	0	NaN	NaN	0
Q15006	Tetratricopeptide repeat protein 35	TTC35	3	3	11.8	34.833	5.3952e-12	1.0972	8.8844	3	0.98698	19.521	3	1.0972	8.8844	3	0.98698	19.521	3	NaN	NaN	0	NaN	NaN	0
O95453	Poly(A)-specific ribonuclease PARN	PARN	3	3	5.5	73.45	1.7629e-09	1.097	NaN	1	0.84223	NaN	1	1.097	NaN	1	0.84223	NaN	1	NaN	NaN	0	NaN	NaN	0
Q9Y5S9	RNA-binding protein 8A	RBM8A	3	3	31	19.889	8.4724e-102	1.0949	24.914	8	0.99074	13.248	8	1.2384	24.239	7	0.99264	14.05	7	0.86761	NaN	1	0.94964	NaN	1
Q7L8L6	FAST kinase domain-containing protein 5	FASTKD5	3	3	4.8	86.573	5.9653e-12	1.0921	12.969	3	0.91917	25.213	3	1.0921	12.969	3	0.91917	25.213	3	NaN	NaN	0	NaN	NaN	0
Q9H9P8	L-2-hydroxyglutarate dehydrogenase, mitochondrial	L2HGDH	3	3	6.9	50.315	6.6711e-08	1.0865	NaN	1	1.0425	NaN	1	1.0865	NaN	1	1.0425	NaN	1	NaN	NaN	0	NaN	NaN	0
Q6P1A2	Lysophospholipid acyltransferase 5	LPCAT3	3	3	10.7	56.034	4.8235e-10	1.0796	16.021	6	1.1166	16.026	6	1.057	20.346	4	1.1137	20.497	4	1.108	5.0572	2	1.1166	4.7635	2
Q96CS3	FAS-associated factor 2	FAF2	3	3	6.7	52.623	4.7934e-08	1.0753	41.744	4	1.0125	47.158	4	1.0291	45.079	3	0.94984	41.521	3	1.2305	NaN	1	1.539	NaN	1
P53602	Diphosphomevalonate decarboxylase	MVD	3	3	8	43.404	2.0016e-10	1.0742	5.6076	3	1.055	6.8212	3	1.0742	5.6076	3	1.055	6.8212	3	NaN	NaN	0	NaN	NaN	0
Q15293	Reticulocalbin-1	RCN1	3	3	11.8	38.89	1.1275e-07	1.0737	6.9113	3	1.11	5.4759	3	1.0737	6.9113	3	1.11	5.4759	3	NaN	NaN	0	NaN	NaN	0
P49903	Selenide, water dikinase 1	SEPHS1	3	3	11	42.91	2.482e-08	1.0732	NaN	1	0.9828	NaN	1	1.0732	NaN	1	0.9828	NaN	1	NaN	NaN	0	NaN	NaN	0
Q6SPF0	Atherin	SAMD1	3	3	7.1	56.051	1.2216e-26	1.0721	5.7508	2	1.0557	6.0821	2	1.0721	5.7508	2	1.0557	6.0821	2	NaN	NaN	0	NaN	NaN	0
B1AL06	39S ribosomal protein L43, mitochondrial	MRPL43	3	3	12.6	28.675	2.7096e-06	1.0707	13.396	3	0.9749	10.623	3	1.0707	13.396	3	0.9749	10.623	3	NaN	NaN	0	NaN	NaN	0
Q96EP5	DAZ-associated protein 1	DAZAP1	3	3	10.3	43.383	1.1594e-15	1.0703	8.1608	8	1.0165	48.614	8	1.0799	4.395	6	1.0165	6.7083	6	0.92158	1.5703	2	1.7954	108.9	2
Q99700	Ataxin-2	ATXN2	3	3	5.3	140.28	1.2761e-14	1.0684	0.68346	2	0.9233	0.43852	2	1.0684	0.68346	2	0.9233	0.43852	2	NaN	NaN	0	NaN	NaN	0
O60256	Phosphoribosyl pyrophosphate synthase-associated protein 2	PRPSAP2	3	3	12.2	40.925	8.4429e-53	1.0664	NaN	1	1.0279	NaN	1	1.0664	NaN	1	1.0279	NaN	1	NaN	NaN	0	NaN	NaN	0
O95881	Thioredoxin domain-containing protein 12	TXNDC12	3	3	18	19.206	5.6539e-07	1.0664	9.965	4	0.91741	16.082	4	1.0664	9.965	4	0.91741	16.082	4	NaN	NaN	0	NaN	NaN	0
Q9UPU7	TBC1 domain family member 2B	TBC1D2B	3	3	3.9	109.88	1.2901e-06	1.0646	15.684	4	1.1909	8.7372	4	1.0646	15.684	4	1.1909	8.7372	4	NaN	NaN	0	NaN	NaN	0
Q9C0C9	Ubiquitin-conjugating enzyme E2 O	UBE2O	3	3	3.6	141.29	4.8773e-122	1.0639	NaN	1	1.0072	NaN	1	1.0639	NaN	1	1.0072	NaN	1	NaN	NaN	0	NaN	NaN	0
Q8IUI8	Cytokine receptor-like factor 3	CRLF3	3	3	8.1	49.765	8.4238e-11	1.0632	5.1071	2	1.1866	11.355	2	1.0632	5.1071	2	1.1866	11.355	2	NaN	NaN	0	NaN	NaN	0
B7Z7Q0	Phosphatidylinositol transfer protein beta isoform	PITPNB	3	3	13.9	31.7	7.0894e-10	1.0626	86.357	3	0.85982	14.469	3	1.0626	86.357	3	0.85982	14.469	3	NaN	NaN	0	NaN	NaN	0
P49773	Histidine triad nucleotide-binding protein 1	HINT1	3	3	30.2	13.802	5.2591e-08	1.0617	18.725	4	1.0006	5.2514	4	1.0617	18.725	4	1.0006	5.2514	4	NaN	NaN	0	NaN	NaN	0
Q9P1Z2	Calcium-binding and coiled-coil domain-containing protein 1	CALCOCO1	3	3	5.2	77.335	6.1353e-06	1.0608	19.539	2	0.7696	25.55	2	1.0608	19.539	2	0.7696	25.55	2	NaN	NaN	0	NaN	NaN	0
Q9NY27	Serine/threonine-protein phosphatase 4 regulatory subunit 2	PPP4R2	3	3	15.3	46.898	6.0136e-76	1.0595	NaN	1	0.88356	NaN	1	1.0595	NaN	1	0.88356	NaN	1	NaN	NaN	0	NaN	NaN	0
O14735	CDP-diacylglycerol--inositol 3-phosphatidyltransferase	CDIPT	3	3	13.1	23.539	4.7804e-10	1.0594	12.324	7	1.1627	5.4237	7	1.0826	12.97	6	1.177	4.6231	6	1.0231	NaN	1	1.0676	NaN	1
Q9UJW0-3	Dynactin subunit 4	DCTN4	3	3	7.3	53.151	9.9351e-08	1.0579	26.423	3	1.1538	19.368	3	1.0579	26.423	3	1.1538	19.368	3	NaN	NaN	0	NaN	NaN	0
E9PC62	CUGBP Elav-like family member 2	CELF2	3	3	5.4	55.731	4.8321e-07	1.0568	17.318	4	1.14	22.461	4	1.0568	2.6147	2	1.0318	5.494	2	1.0187	29.654	2	1.4154	21.998	2
P83916	Chromobox protein homolog 1	CBX1	3	3	28.6	21.418	2.3522e-11	1.0556	29.275	2	1.0436	24.766	2	1.0556	29.275	2	1.0436	24.766	2	NaN	NaN	0	NaN	NaN	0
Q6P1N0	Coiled-coil and C2 domain-containing protein 1A	CC2D1A	3	3	3.4	104.06	3.0445e-06	1.055	2.9827	3	1.0855	13.133	3	1.055	2.9827	3	1.0855	13.133	3	NaN	NaN	0	NaN	NaN	0
Q6VY07-2	Phosphofurin acidic cluster sorting protein 1	PACS1	3	3	6	109.34	5.5633e-05	1.0536	11.228	2	0.90048	9.9304	2	1.0536	11.228	2	0.90048	9.9304	2	NaN	NaN	0	NaN	NaN	0
P22059	Oxysterol-binding protein 1	OSBP	3	3	5	89.42	1.7033e-78	1.0535	34.876	2	0.90044	32.268	2	1.0535	34.876	2	0.90044	32.268	2	NaN	NaN	0	NaN	NaN	0
O96008	Mitochondrial import receptor subunit TOM40 homolog	TOMM40	3	3	9.4	37.893	1.5078e-13	1.0532	17.71	12	1.0739	30.75	12	1.1525	13.34	9	1.0891	12.04	9	0.98147	18.355	3	0.93291	58.157	3
Q5VW32	BRO1 domain-containing protein BROX	BROX	3	3	7.5	46.476	3.1622e-10	1.0531	1.6394	3	0.93396	15.708	3	1.0531	1.6394	3	0.93396	15.708	3	NaN	NaN	0	NaN	NaN	0
P55039	Developmentally-regulated GTP-binding protein 2	DRG2	3	3	9.6	40.746	2.9712e-08	1.0525	37.598	3	0.74313	49.561	3	1.0525	37.598	3	0.74313	49.561	3	NaN	NaN	0	NaN	NaN	0
Q9UJA5	tRNA (adenine(58)-N(1))-methyltransferase non-catalytic subunit TRM6	TRMT6	3	3	6.4	55.799	6.4359e-07	1.0514	11.984	3	0.98871	6.4946	3	1.0514	11.984	3	0.98871	6.4946	3	NaN	NaN	0	NaN	NaN	0
P13533	Myosin-6	MYH6	3	3	2.6	223.73	4.9606e-06	1.051	NaN	1	0.88697	NaN	1	1.051	NaN	1	0.88697	NaN	1	NaN	NaN	0	NaN	NaN	0
H3BNX8	Cytochrome c oxidase subunit 5A, mitochondrial	COX5A	3	3	20.3	17.235	1.301e-07	1.0497	40.852	3	0.68402	42.063	3	1.0497	40.852	3	0.68402	42.063	3	NaN	NaN	0	NaN	NaN	0
Q08257	Quinone oxidoreductase	CRYZ	3	3	11.2	35.206	1.3604e-08	1.0455	21.786	2	1.0389	14.847	2	1.0455	21.786	2	1.0389	14.847	2	NaN	NaN	0	NaN	NaN	0
Q8N7V9	5-AMP-activated protein kinase subunit gamma-1	PRKAG1	3	3	9.1	38.532	1.8658e-07	1.0403	4.5772	3	1.011	25.571	3	1.0403	4.5772	3	1.011	25.571	3	NaN	NaN	0	NaN	NaN	0
O96000	NADH dehydrogenase [ubiquinone] 1 beta subcomplex subunit 10	NDUFB10	3	3	20.3	20.776	2.5376e-11	1.0397	1.4756	2	1.0507	26.43	2	1.0397	1.4756	2	1.0507	26.43	2	NaN	NaN	0	NaN	NaN	0
Q8IXH7	Negative elongation factor C/D	TH1L	3	3	5.9	66.246	5.259e-07	1.038	14.681	3	1.0923	6.06	3	1.038	14.681	3	1.0923	6.06	3	NaN	NaN	0	NaN	NaN	0
Q5T1V6	Probable ATP-dependent RNA helicase DDX59	DDX59	3	3	5	68.809	8.5154e-09	1.0369	13.203	2	1.0246	21.907	2	1.0369	13.203	2	1.0246	21.907	2	NaN	NaN	0	NaN	NaN	0
O00273	DNA fragmentation factor subunit alpha	DFFA	3	3	11.5	36.521	1.0526e-09	1.0356	4.8333	2	0.91807	4.6255	2	1.0356	4.8333	2	0.91807	4.6255	2	NaN	NaN	0	NaN	NaN	0
H0YJ97	Thyroid receptor-interacting protein 11	TRIP11	3	3	1.5	195.7	3.2149e-05	1.0336	6.5253	2	1.0659	21.094	2	NaN	NaN	0	NaN	NaN	0	1.0336	6.5253	2	1.0659	21.094	2
P07108-5	Acyl-CoA-binding protein	DBI	3	3	29.7	16.495	8.0595e-09	1.0322	1.165	3	1.0296	8.0162	3	1.0322	1.165	3	1.0296	8.0162	3	NaN	NaN	0	NaN	NaN	0
O95336	6-phosphogluconolactonase	PGLS	3	3	12	27.547	6.7824e-07	1.0297	20.513	3	0.93706	22.276	3	1.0297	20.513	3	0.93706	22.276	3	NaN	NaN	0	NaN	NaN	0
Q15646	59 kDa 2-5-oligoadenylate synthase-like protein	OASL	3	3	6.8	59.225	2.7621e-06	1.0279	13.127	2	0.98347	6.4721	2	1.1279	NaN	1	0.93947	NaN	1	0.9368	NaN	1	1.0295	NaN	1
Q8WVJ2	NudC domain-containing protein 2	NUDCD2	3	3	23.6	17.676	2.33e-10	1.0277	42.636	3	0.97318	38.219	3	1.0277	42.636	3	0.97318	38.219	3	NaN	NaN	0	NaN	NaN	0
Q5RI15-2	Cytochrome c oxidase protein 20 homolog	COX20	3	3	19.2	14.669	2.1188e-08	1.0258	5.8243	4	0.98553	106.21	4	1.0363	6.2437	3	0.98141	122.84	3	1.0047	NaN	1	0.98967	NaN	1
Q96N66	Lysophospholipid acyltransferase 7	MBOAT7	3	3	8.5	52.764	2.1006e-07	1.0213	17.157	3	1.0192	9.6821	3	1.0213	17.157	3	1.0192	9.6821	3	NaN	NaN	0	NaN	NaN	0
Q9NZU5	LIM and cysteine-rich domains protein 1	LMCD1	3	3	12.1	40.832	2.7041e-08	1.0208	NaN	1	1.3201	NaN	1	1.0208	NaN	1	1.3201	NaN	1	NaN	NaN	0	NaN	NaN	0
O75521	Enoyl-CoA delta isomerase 2, mitochondrial	ECI2	3	3	7.9	43.585	1.3427e-09	1.0191	5.9565	3	1.1292	23.674	3	1.0075	8.3715	2	1.0833	5.8745	2	1.0191	NaN	1	1.622	NaN	1
Q5JWU6	Tumor protein D54	TPD52L2	3	3	17	24.853	2.0064e-35	1.0189	6.0033	3	0.87241	13.236	3	1.0189	6.0033	3	0.87241	13.236	3	NaN	NaN	0	NaN	NaN	0
Q9H2P0	Activity-dependent neuroprotector homeobox protein	ADNP	3	3	3.1	123.56	2.3189e-08	1.0182	1.0976	2	1.2297	27.04	2	1.0182	1.0976	2	1.2297	27.04	2	NaN	NaN	0	NaN	NaN	0
Q13261	Interleukin-15 receptor subunit alpha	IL15RA	3	3	10.5	28.233	3.6266e-07	1.0154	36.095	5	4.132	9.6378	5	1.0154	36.095	5	4.132	9.6378	5	NaN	NaN	0	NaN	NaN	0
P00813	Adenosine deaminase	ADA	3	3	10.7	40.764	8.789e-06	1.0153	20.011	2	2.9063	123.7	2	1.0153	20.011	2	2.9063	123.7	2	NaN	NaN	0	NaN	NaN	0
P30038	Delta-1-pyrroline-5-carboxylate dehydrogenase, mitochondrial	ALDH4A1	3	3	6.6	61.719	2.7314e-06	1.0135	16.134	3	1.2934	31.984	3	0.93327	11.659	2	1.0544	28.898	2	1.1867	NaN	1	1.6147	NaN	1
O43324	Eukaryotic translation elongation factor 1 epsilon-1	EEF1E1	3	3	18.4	19.81	5.5059e-37	1.0135	8.8194	3	0.98328	17.185	3	1.0135	8.8194	3	0.98328	17.185	3	NaN	NaN	0	NaN	NaN	0
Q9NVH2	Integrator complex subunit 7	INTS7	3	3	4.2	106.83	1.0509e-05	1.0135	4.8297	2	0.96354	9.4242	2	1.0135	4.8297	2	0.96354	9.4242	2	NaN	NaN	0	NaN	NaN	0
Q9HA77	Probable cysteine--tRNA ligase, mitochondrial	CARS2	3	3	5.7	62.223	2.1405e-06	1.013	25.145	3	0.84376	24.79	3	1.013	25.145	3	0.84376	24.79	3	NaN	NaN	0	NaN	NaN	0
Q96FV9	THO complex subunit 1	THOC1	3	3	5.9	75.665	2.2533e-07	1.0079	NaN	1	1.8911	NaN	1	1.0079	NaN	1	1.8911	NaN	1	NaN	NaN	0	NaN	NaN	0
P58335	Anthrax toxin receptor 2	ANTXR2	3	3	6.3	53.666	5.744e-10	1.0039	14.136	5	1.2338	18.802	5	0.98673	3.0366	4	1.154	20.936	4	1.348	NaN	1	1.3247	NaN	1
O94855-2	Protein transport protein Sec24D	SEC24D	3	3	3.3	113.08	8.2382e-06	1.0037	2.6485	2	0.9963	9.5205	2	1.0037	2.6485	2	0.9963	9.5205	2	NaN	NaN	0	NaN	NaN	0
Q9P2Y5	UV radiation resistance-associated gene protein	UVRAG	3	3	6	78.15	1.3328e-06	1.0031	16.821	2	0.984	12.634	2	1.0031	16.821	2	0.984	12.634	2	NaN	NaN	0	NaN	NaN	0
Q13315	Serine-protein kinase ATM	ATM	3	3	1.1	350.71	1.2188e-07	1.0022	24.238	3	1.0148	25.712	3	1.0022	24.238	3	1.0148	25.712	3	NaN	NaN	0	NaN	NaN	0
O15533-3	Tapasin	TAPBP	3	3	6	53.943	1.1073e-09	1.0018	31.754	7	1.1201	32.639	7	1.0115	8.1017	4	1.1153	38.411	4	1.0018	50.207	3	1.41	29.391	3
Q16512-2	Serine/threonine-protein kinase N1	PKN1	3	3	3.4	104.67	9.4809e-25	0.99925	NaN	1	1.1486	NaN	1	0.99925	NaN	1	1.1486	NaN	1	NaN	NaN	0	NaN	NaN	0
O43447	Peptidyl-prolyl cis-trans isomerase H	PPIH	3	3	16.9	19.208	1.31e-06	0.99762	11.254	3	0.94128	97.194	3	0.99762	11.254	3	0.94128	97.194	3	NaN	NaN	0	NaN	NaN	0
F5H6I0	Beta-2-microglobulin	B2M	3	3	22.1	13.972	4.3313e-16	0.99676	10.63	6	1.0201	5.2979	6	0.97402	8.4909	4	0.99474	2.672	4	1.1129	1.3578	2	1.0971	1.9419	2
P20585	DNA mismatch repair protein Msh3	MSH3	3	3	3	127.41	1.1339e-07	0.99409	15.868	2	0.98154	31.225	2	0.99409	15.868	2	0.98154	31.225	2	NaN	NaN	0	NaN	NaN	0
Q9NVV4-2	Poly(A) RNA polymerase, mitochondrial	MTPAP	3	3	4.5	78.832	2.6434e-07	0.99249	4.2584	2	1.2927	10.001	2	0.99249	4.2584	2	1.2927	10.001	2	NaN	NaN	0	NaN	NaN	0
P08621	U1 small nuclear ribonucleoprotein 70 kDa	SNRNP70	3	3	16.2	51.556	9.2861e-105	0.98989	16.824	5	0.94524	8.7545	5	0.98989	16.824	5	0.94524	8.7545	5	NaN	NaN	0	NaN	NaN	0
Q13131-2	5-AMP-activated protein kinase catalytic subunit alpha-1	PRKAA1	3	3	4.7	65.522	5.6038e-10	0.98917	12.354	4	0.85742	28.474	4	0.92981	7.2819	3	0.85031	2.945	3	1.2015	NaN	1	1.4878	NaN	1
Q6PI48	Aspartate--tRNA ligase, mitochondrial	DARS2	3	3	4.5	73.562	4.009e-07	0.98834	23.984	6	1.1424	27.517	6	0.97671	15.549	5	1.1364	21.958	5	1.5132	NaN	1	1.6518	NaN	1
O95248-4	Myotubularin-related protein 5	SBF1	3	3	2.4	211.05	9.4633e-10	0.98689	19.252	3	1.1098	12.825	3	0.98689	19.252	3	1.1098	12.825	3	NaN	NaN	0	NaN	NaN	0
O75427	Leucine-rich repeat and calponin homology domain-containing protein 4	LRCH4	3	3	7.8	73.449	1.8534e-06	0.98501	NaN	1	1.3102	NaN	1	0.98501	NaN	1	1.3102	NaN	1	NaN	NaN	0	NaN	NaN	0
Q7Z5G4	Golgin subfamily A member 7	GOLGA7	3	3	21.2	15.824	1.8481e-07	0.98427	5.6839	2	0.956	4.9663	2	0.98427	5.6839	2	0.956	4.9663	2	NaN	NaN	0	NaN	NaN	0
Q9BTW9-4	Tubulin-specific chaperone D	TBCD	3	3	5.3	138.67	4.643e-49	0.98354	13.994	3	0.8958	4.092	3	0.98354	13.994	3	0.8958	4.092	3	NaN	NaN	0	NaN	NaN	0
P60866-2	40S ribosomal protein S20	RPS20	3	3	16.9	16.005	1.7546e-45	0.98121	11.301	8	0.90968	12.405	8	0.96799	4.708	5	0.8995	8.6077	5	1.1299	18.139	3	0.97042	18.146	3
O75150	E3 ubiquitin-protein ligase BRE1B	RNF40	3	3	2.9	113.65	2.4886e-05	0.97679	15.863	3	0.87772	8.0389	3	0.97679	15.863	3	0.87772	8.0389	3	NaN	NaN	0	NaN	NaN	0
Q8TF05	Serine/threonine-protein phosphatase 4 regulatory subunit 1	PPP4R1	3	3	5.9	107	1.1573e-05	0.97627	NaN	1	0.79078	NaN	1	0.97627	NaN	1	0.79078	NaN	1	NaN	NaN	0	NaN	NaN	0
Q14738	Serine/threonine-protein phosphatase 2A 56 kDa regulatory subunit delta isoform	PPP2R5D	3	3	8.5	69.991	5.5462e-09	0.97486	4.3589	4	1.0474	3.4956	4	0.97486	4.3589	4	1.0474	3.4956	4	NaN	NaN	0	NaN	NaN	0
Q14444	Caprin-1	CAPRIN1	3	3	5.6	78.365	1.6672e-18	0.97408	46.435	4	0.68834	54.784	4	0.97408	46.435	4	0.68834	54.784	4	NaN	NaN	0	NaN	NaN	0
Q16566	Calcium/calmodulin-dependent protein kinase type IV	CAMK4	3	3	7	51.925	2.5386e-08	0.97335	13.743	5	1.1087	40.217	5	0.97335	13.743	5	1.1087	40.217	5	NaN	NaN	0	NaN	NaN	0
Q9P2N5	RNA-binding protein 27	RBM27	3	3	2.9	118.72	5.9511e-06	0.97327	13.14	2	1.0454	4.0338	2	0.97327	13.14	2	1.0454	4.0338	2	NaN	NaN	0	NaN	NaN	0
Q8N5I2	Arrestin domain-containing protein 1	ARRDC1	3	3	7.6	45.981	1.4982e-11	0.97174	4.2338	4	1.0277	11.17	4	0.99036	3.0923	3	1.0698	13.599	3	0.92077	NaN	1	0.98728	NaN	1
E7EX59	Propionyl-CoA carboxylase beta chain, mitochondrial	PCCB	3	3	6.8	61.653	3.5894e-10	0.97163	18.613	3	1.0193	32.32	3	0.97163	18.613	3	1.0193	32.32	3	NaN	NaN	0	NaN	NaN	0
Q8NBX0	Saccharopine dehydrogenase-like oxidoreductase	SCCPDH	3	3	9.3	47.151	3.4178e-08	0.97064	13.977	3	1.0763	18.507	3	0.97064	13.977	3	1.0763	18.507	3	NaN	NaN	0	NaN	NaN	0
Q06587	E3 ubiquitin-protein ligase RING1	RING1	3	3	10.1	42.429	2.758e-11	0.9692	5.7942	3	1.0159	38.373	3	0.9692	5.7942	3	1.0159	38.373	3	NaN	NaN	0	NaN	NaN	0
P46976	Glycogenin-1	GYG1	3	3	11.4	39.383	1.841e-17	0.9637	18.177	3	0.97478	9.8886	3	0.9637	18.177	3	0.97478	9.8886	3	NaN	NaN	0	NaN	NaN	0
Q99567	Nuclear pore complex protein Nup88	NUP88	3	3	3.9	83.541	2.104e-07	0.9602	16.991	2	1.1243	8.3733	2	0.9602	16.991	2	1.1243	8.3733	2	NaN	NaN	0	NaN	NaN	0
F5H003	Beta-chimaerin	CHN2	3	3	6.4	62.44	5.6054e-07	0.95852	9.801	4	0.90883	6.1186	4	0.95852	9.801	4	0.90883	6.1186	4	NaN	NaN	0	NaN	NaN	0
O95400	CD2 antigen cytoplasmic tail-binding protein 2	CD2BP2	3	3	10	37.646	2.4074e-07	0.9584	1.1215	2	2.3886	101.68	2	0.9584	1.1215	2	2.3886	101.68	2	NaN	NaN	0	NaN	NaN	0
P52298	Nuclear cap-binding protein subunit 2	NCBP2	3	3	19.2	18.001	1.3341e-06	0.95733	13.296	3	1.0551	18.721	3	0.95733	13.296	3	1.0551	18.721	3	NaN	NaN	0	NaN	NaN	0
Q15120-2	[Pyruvate dehydrogenase [lipoamide]] kinase isozyme 3, mitochondrial	PDK3	3	3	6	48.043	3.6705e-08	0.95708	20.72	3	1.0542	23.771	3	0.95708	20.72	3	1.0542	23.771	3	NaN	NaN	0	NaN	NaN	0
Q01081	Splicing factor U2AF 35 kDa subunit	U2AF1	3	3	16.2	27.872	4.395e-09	0.95468	30.176	5	1.005	13.738	5	0.95468	30.176	5	1.005	13.738	5	NaN	NaN	0	NaN	NaN	0
Q86UE4	Protein LYRIC	MTDH	3	3	5.8	63.836	3.3232e-10	0.95372	20.649	4	0.8371	25.298	4	0.95372	20.649	4	0.8371	25.298	4	NaN	NaN	0	NaN	NaN	0
O43809	Cleavage and polyadenylation specificity factor subunit 5	NUDT21	3	3	16.7	26.227	1.1273e-42	0.95366	32.399	5	0.99884	5.2026	5	0.95366	8.4083	3	0.95136	7.228	3	1.287	57.214	2	0.99911	0.038033	2
P48681	Nestin	NES	3	3	3.9	177.44	1.4295e-07	0.95336	NaN	1	0.91515	NaN	1	0.95336	NaN	1	0.91515	NaN	1	NaN	NaN	0	NaN	NaN	0
O95470	Sphingosine-1-phosphate lyase 1	SGPL1	3	3	5.1	63.523	1.4802e-07	0.95274	5.3223	3	1.1387	19.732	3	0.95274	5.3223	3	1.1387	19.732	3	NaN	NaN	0	NaN	NaN	0
A6NMQ1	DNA polymerase	POLA1	3	3	3.3	166.46	7.2895e-42	0.94861	14.693	3	1.0306	10.349	3	1.0112	20.112	2	0.95286	13.16	2	0.94861	NaN	1	1.0306	NaN	1
Q13185	Chromobox protein homolog 3	CBX3	3	3	17.5	20.811	3.0258e-22	0.94659	31.372	5	1.0964	13.676	5	1.0081	22.118	4	1.1023	3.9204	4	0.61348	NaN	1	0.81589	NaN	1
P62330	ADP-ribosylation factor 6	ARF6	3	3	17.1	20.082	4.2778e-13	0.94613	24.74	5	0.97955	29.801	5	0.94327	10.31	3	0.9747	6.0708	3	1.3598	8.9906	2	1.6134	4.9675	2
Q16775	Hydroxyacylglutathione hydrolase, mitochondrial	HAGH	3	3	11	33.805	3.862e-07	0.94613	39.762	5	0.93706	30.448	5	0.92382	45.294	4	0.90521	32.916	4	0.94613	NaN	1	1.0062	NaN	1
Q13123	Protein Red	IK	3	3	4.7	65.601	4.6054e-09	0.94418	10.727	3	1.1709	37.944	3	0.94418	10.727	3	1.1709	37.944	3	NaN	NaN	0	NaN	NaN	0
P98175	RNA-binding protein 10	RBM10	3	3	3.2	103.53	1.275e-11	0.94337	8.2443	2	0.93825	3.8166	2	0.94337	8.2443	2	0.93825	3.8166	2	NaN	NaN	0	NaN	NaN	0
P18074	TFIIH basal transcription factor complex helicase XPD subunit	ERCC2	3	3	3.6	86.908	2.0844e-06	0.94313	4.6875	4	0.89258	38.183	4	0.94313	4.6875	4	0.89258	38.183	4	NaN	NaN	0	NaN	NaN	0
P46199	Translation initiation factor IF-2, mitochondrial	MTIF2	3	3	5.4	81.316	1.8152e-11	0.94254	13.21	4	0.92334	19.245	4	0.94254	13.21	4	0.92334	19.245	4	NaN	NaN	0	NaN	NaN	0
F5H2S7	Dynactin subunit 2	DCTN2	3	3	7.1	44.809	4.2464e-10	0.94146	12.462	3	0.92694	11.291	3	0.94146	12.462	3	0.92694	11.291	3	NaN	NaN	0	NaN	NaN	0
P62854	40S ribosomal protein S26	RPS26	3	3	27	13.015	1.9959e-21	0.94007	22.43	5	0.96869	10.01	5	0.96082	13.62	4	0.9693	2.735	4	0.62528	NaN	1	0.77657	NaN	1
H0YJ66	Dehydrogenase/reductase SDR family member 7	DHRS7	3	3	10	44.68	8.3251e-13	0.93778	27.169	4	1.1117	100.88	4	0.93778	27.169	4	1.1117	100.88	4	NaN	NaN	0	NaN	NaN	0
Q8WUA2	Peptidyl-prolyl cis-trans isomerase-like 4	PPIL4	3	3	10	57.224	3.3574e-127	0.93642	7.0298	2	0.71258	14.405	2	0.93642	7.0298	2	0.71258	14.405	2	NaN	NaN	0	NaN	NaN	0
Q6WCQ1-2	Myosin phosphatase Rho-interacting protein	MPRIP	3	3	5.2	118.1	2.4191e-12	0.93465	NaN	1	0.82837	NaN	1	0.93465	NaN	1	0.82837	NaN	1	NaN	NaN	0	NaN	NaN	0
Q9HCN8	Stromal cell-derived factor 2-like protein 1	SDF2L1	3	3	12.7	23.598	4.301e-15	0.9332	21.007	3	0.87129	28.299	3	1.0536	28.007	2	1.0926	32.003	2	0.9332	NaN	1	0.814	NaN	1
P62318	Small nuclear ribonucleoprotein Sm D3	SNRPD3	3	3	20.6	13.916	1.5692e-13	0.93033	15.371	5	0.96335	18.502	5	0.93033	3.2815	3	0.96335	19.374	3	0.85301	29.46	2	0.94086	21.736	2
Q9H9J2	39S ribosomal protein L44, mitochondrial	MRPL44	3	3	8.4	37.535	3.5647e-07	0.92893	4.2884	2	1.068	7.1742	2	0.92893	4.2884	2	1.068	7.1742	2	NaN	NaN	0	NaN	NaN	0
P62328	Thymosin beta-4	TMSB4X	3	3	54.5	5.0526	8.264e-33	0.92595	2.5909	3	0.92994	4.4542	3	0.92595	2.5909	3	0.92994	4.4542	3	NaN	NaN	0	NaN	NaN	0
Q96P70	Importin-9	IPO9	3	3	5	115.96	1.319e-14	0.92506	12.391	4	0.79536	17.616	4	0.92506	12.391	4	0.79536	17.616	4	NaN	NaN	0	NaN	NaN	0
J3KNH4	PDZ and LIM domain protein 2	PDLIM2	3	3	7.1	62.745	5.7249e-19	0.92365	0.87732	2	0.87725	16.403	2	0.92365	0.87732	2	0.87725	16.403	2	NaN	NaN	0	NaN	NaN	0
P63220	40S ribosomal protein S21	RPS21	3	3	38.6	9.1113	2.065e-23	0.92214	10.747	6	0.94334	23.281	6	0.91226	13.283	4	1.1148	20.533	4	0.92214	6.5576	2	0.79968	0.6863	2
P11117	Lysosomal acid phosphatase	ACP2	3	3	5.7	48.344	2.3319e-06	0.92153	16.983	2	0.9443	9.9626	2	0.92153	16.983	2	0.9443	9.9626	2	NaN	NaN	0	NaN	NaN	0
Q12972	Nuclear inhibitor of protein phosphatase 1	PPP1R8	3	3	13.4	38.478	4.2799e-07	0.91925	19.68	3	0.8783	16.364	3	0.91925	19.68	3	0.8783	16.364	3	NaN	NaN	0	NaN	NaN	0
Q5GLZ8	Probable E3 ubiquitin-protein ligase HERC4	HERC4	3	3	3.7	118.56	9.3028e-11	0.91523	16.66	4	0.8046	8.7928	4	0.91523	16.66	4	0.8046	8.7928	4	NaN	NaN	0	NaN	NaN	0
Q86X76-3	Nitrilase homolog 1	NIT1	3	3	8.2	40.2	1.7202e-06	0.91492	24.889	3	0.86948	18.216	3	0.91492	24.889	3	0.86948	18.216	3	NaN	NaN	0	NaN	NaN	0
Q14108	Lysosome membrane protein 2	SCARB2	3	3	8.4	54.29	2.2528e-07	0.91485	16.019	3	1.1267	7.9359	3	0.91485	16.019	3	1.1267	7.9359	3	NaN	NaN	0	NaN	NaN	0
P31949	Protein S100-A11	S100A11	3	3	26.7	11.74	1.0451e-07	0.91479	5.5327	2	0.96775	6.1311	2	0.87969	NaN	1	0.9267	NaN	1	0.95128	NaN	1	1.0106	NaN	1
P40306	Proteasome subunit beta type-10	PSMB10	3	3	15	28.936	3.2994e-19	0.91438	19.734	3	1.064	18.651	3	0.91438	19.734	3	1.064	18.651	3	NaN	NaN	0	NaN	NaN	0
Q9HA65	TBC1 domain family member 17	TBC1D17	3	3	5.1	72.727	6.5952e-08	0.9126	9.3854	3	0.96934	16.419	3	0.9126	9.3854	3	0.96934	16.419	3	NaN	NaN	0	NaN	NaN	0
P00390	Glutathione reductase, mitochondrial	GSR	3	3	5.2	56.256	2.1547e-08	0.91173	37.003	2	1.4914	93.403	2	0.70183	NaN	1	0.77048	NaN	1	1.1844	NaN	1	2.8869	NaN	1
O75475	PC4 and SFRS1-interacting protein	PSIP1	3	3	5.3	60.103	8.5315e-09	0.91021	18.127	5	0.98417	20.161	5	0.91021	18.127	5	0.98417	20.161	5	NaN	NaN	0	NaN	NaN	0
P11279	Lysosome-associated membrane glycoprotein 1	LAMP1	3	3	6.5	44.882	1.4121e-17	0.90948	17.033	8	0.93056	16.254	8	0.89233	17.798	7	0.86993	17.101	7	0.98091	NaN	1	0.99542	NaN	1
Q12899	Tripartite motif-containing protein 26	TRIM26	3	3	5	62.165	5.2248e-06	0.90773	NaN	1	1.0724	NaN	1	0.90773	NaN	1	1.0724	NaN	1	NaN	NaN	0	NaN	NaN	0
Q96AY4	Tetratricopeptide repeat protein 28	TTC28	3	3	1.7	270.88	2.8249e-14	0.90453	NaN	1	1.0988	NaN	1	0.90453	NaN	1	1.0988	NaN	1	NaN	NaN	0	NaN	NaN	0
Q8N684-3	Cleavage and polyadenylation specificity factor subunit 7	CPSF7	3	3	6	56.374	6.2567e-33	0.90357	6.2688	2	1.6324	63.702	2	0.90357	6.2688	2	1.6324	63.702	2	NaN	NaN	0	NaN	NaN	0
P56182	Ribosomal RNA processing protein 1 homolog A	RRP1	3	3	10.6	52.839	5.2502e-86	0.9029	22.551	2	0.83953	37.608	2	0.9029	22.551	2	0.83953	37.608	2	NaN	NaN	0	NaN	NaN	0
H7BYY3	Mediator of RNA polymerase II transcription subunit 23	MED23	3	3	3.7	157.1	6.474e-08	0.90288	12.742	2	1.0547	5.4362	2	0.90288	12.742	2	1.0547	5.4362	2	NaN	NaN	0	NaN	NaN	0
Q9UHV9	Prefoldin subunit 2	PFDN2	3	3	22.7	16.648	5.3573e-08	0.90239	14.861	3	0.98186	17.125	3	0.90239	14.861	3	0.98186	17.125	3	NaN	NaN	0	NaN	NaN	0
Q8IZQ5	Selenoprotein H	SELH	3	3	26.2	13.471	1.5559e-13	0.90162	4.3889	5	1.0856	24.357	5	0.90162	5.6795	3	1.064	5.675	3	0.9038	1.472	2	1.4189	37.861	2
J3KNP0	Rab11 family-interacting protein 1	RAB11FIP1	3	3	3.3	137.17	5.5556e-08	0.89877	14.991	2	1.1036	46.503	2	0.80837	NaN	1	0.79437	NaN	1	0.99927	NaN	1	1.5333	NaN	1
Q9UFW8	CGG triplet repeat-binding protein 1	CGGBP1	3	3	22.8	18.82	1.2933e-08	0.89784	21.389	2	1.0103	20.9	2	0.89784	21.389	2	1.0103	20.9	2	NaN	NaN	0	NaN	NaN	0
P08962	CD63 antigen	CD63	3	3	8.4	25.636	1.5251e-07	0.89322	21.024	4	1.0146	11.212	4	0.80229	15.178	3	1.0154	13.307	3	1.1791	NaN	1	1.0138	NaN	1
P18031	Tyrosine-protein phosphatase non-receptor type 1	PTPN1	3	3	9.9	49.966	6.1844e-09	0.88934	10.156	5	0.83293	25.993	5	0.88934	10.156	5	0.83293	25.993	5	NaN	NaN	0	NaN	NaN	0
Q9P287-2	BRCA2 and CDKN1A-interacting protein	BCCIP	3	3	16.5	36.214	1.0335e-14	0.88335	14.198	2	0.87137	5.0886	2	0.88335	14.198	2	0.87137	5.0886	2	NaN	NaN	0	NaN	NaN	0
Q15843	NEDD8	NEDD8	3	3	34.6	9.0714	3.9183e-19	0.87655	4.8814	3	0.792	22.691	3	0.87655	4.8814	3	0.792	22.691	3	NaN	NaN	0	NaN	NaN	0
B4DXJ1	Protein SEC13 homolog	SEC13	3	3	10.1	40.746	1.0957e-16	0.87126	6.915	3	0.74958	12.975	3	0.87126	6.915	3	0.74958	12.975	3	NaN	NaN	0	NaN	NaN	0
Q7Z5K2-3	Wings apart-like protein homolog	WAPAL	3	3	2.5	142.52	3.148e-21	0.87096	24.608	2	0.88479	28.33	2	0.87096	24.608	2	0.88479	28.33	2	NaN	NaN	0	NaN	NaN	0
Q9Y315	Putative deoxyribose-phosphate aldolase	DERA	3	3	10.4	35.23	6.7059e-11	0.86998	4.9019	2	0.93566	28.575	2	0.86998	4.9019	2	0.93566	28.575	2	NaN	NaN	0	NaN	NaN	0
G5E975	SWI/SNF-related matrix-associated actin-dependent regulator of chromatin subfamily B member 1	SMARCB1	3	3	9.1	45.05	5.3242e-11	0.86648	51.521	3	0.93566	69.648	3	0.86648	51.521	3	0.93566	69.648	3	NaN	NaN	0	NaN	NaN	0
C9JMV9	Aminoacylase-1	ACY1	3	3	5.3	56.435	5.2848e-06	0.86545	59.532	4	0.79624	55.067	4	0.86545	59.532	4	0.79624	55.067	4	NaN	NaN	0	NaN	NaN	0
K7ER46	Beclin-1	BECN1	3	3	22.7	15.44	1.6831e-06	0.86522	20.464	3	0.79541	31.586	3	0.86522	20.464	3	0.79541	31.586	3	NaN	NaN	0	NaN	NaN	0
H7BZW6	Histone deacetylase complex subunit SAP18	SAP18	3	3	15	17.694	6.2225e-07	0.86481	7.6755	4	1.1522	16.345	4	0.89949	10.311	2	0.98503	20.2	2	0.85375	6.5716	2	1.1974	3.4766	2
Q9GZS3	WD repeat-containing protein 61	WDR61	3	3	11.5	33.58	1.1777e-06	0.86381	11.293	3	0.88132	29.848	3	0.86381	11.293	3	0.88132	29.848	3	NaN	NaN	0	NaN	NaN	0
Q9NPF4	Probable tRNA threonylcarbamoyladenosine biosynthesis protein OSGEP	OSGEP	3	3	11.3	36.426	8.982e-16	0.86044	33.707	3	0.94642	7.7266	3	0.86044	33.707	3	0.94642	7.7266	3	NaN	NaN	0	NaN	NaN	0
O15400	Syntaxin-7	STX7	3	3	16.9	29.815	2.9118e-14	0.85849	16.81	3	0.86389	10.09	3	0.85849	16.81	3	0.86389	10.09	3	NaN	NaN	0	NaN	NaN	0
Q6XQN6	Nicotinate phosphoribosyltransferase	NAPRT1	3	3	5.6	57.578	1.1756e-08	0.85318	13.706	4	1.0407	12.843	4	0.85318	13.706	4	1.0407	12.843	4	NaN	NaN	0	NaN	NaN	0
Q86U90	YrdC domain-containing protein, mitochondrial	YRDC	3	3	12.9	29.328	5.0941e-22	0.85188	NaN	1	1.0526	NaN	1	0.85188	NaN	1	1.0526	NaN	1	NaN	NaN	0	NaN	NaN	0
Q9H9A6	Leucine-rich repeat-containing protein 40	LRRC40	3	3	5	68.249	7.6407e-08	0.8506	29.032	3	0.97557	29.913	3	0.8506	29.032	3	0.97557	29.913	3	NaN	NaN	0	NaN	NaN	0
Q8N1B4	Vacuolar protein sorting-associated protein 52 homolog	VPS52	3	3	3.2	82.22	1.4459e-05	0.85023	17.66	3	0.77368	21.813	3	0.94953	23.29	2	0.77295	0.13283	2	0.85023	NaN	1	1.1278	NaN	1
P56537	Eukaryotic translation initiation factor 6	EIF6	3	3	13.1	26.599	1.1662e-09	0.84928	16.772	3	1.0511	7.3734	3	0.96151	17.552	2	1.06	1.1947	2	0.79084	NaN	1	0.93372	NaN	1
P52788	Spermine synthase	SMS	3	3	10.1	41.268	8.7052e-07	0.84753	9.8244	3	0.98107	5.4708	3	0.84753	9.8244	3	0.98107	5.4708	3	NaN	NaN	0	NaN	NaN	0
Q8WWY3	U4/U6 small nuclear ribonucleoprotein Prp31	PRPF31	3	3	6.4	55.455	1.5758e-10	0.84565	13.858	3	0.91785	6.2293	3	0.84565	13.858	3	0.91785	6.2293	3	NaN	NaN	0	NaN	NaN	0
P61964	WD repeat-containing protein 5	WDR5	3	3	11.7	36.588	3.5298e-06	0.84159	3.5457	2	0.88116	20.066	2	0.84159	3.5457	2	0.88116	20.066	2	NaN	NaN	0	NaN	NaN	0
Q92522	Histone H1x	H1FX	3	3	15.5	22.487	9.1454e-20	0.83982	16.664	5	1.0164	8.5377	5	0.83982	16.664	5	1.0164	8.5377	5	NaN	NaN	0	NaN	NaN	0
Q15257	Serine/threonine-protein phosphatase 2A activator	PPP2R4	3	3	10.1	40.667	1.6861e-14	0.83794	26.272	2	0.83329	14.712	2	0.83794	26.272	2	0.83329	14.712	2	NaN	NaN	0	NaN	NaN	0
Q6IAA8	Ragulator complex protein LAMTOR1	LAMTOR1	3	3	22.4	17.745	5.1429e-13	0.83685	2.2146	2	1.1764	55.256	2	0.83685	2.2146	2	1.1764	55.256	2	NaN	NaN	0	NaN	NaN	0
P62304	Small nuclear ribonucleoprotein E	SNRPE	3	3	29.3	10.803	1.2394e-16	0.83417	12.34	4	0.87307	22.629	4	0.83184	5.4193	3	0.90734	10.98	3	1.018	NaN	1	0.61145	NaN	1
H7C1E4	AP-1 complex subunit sigma-1A	AP1S1	3	3	16.8	22.065	1.155e-22	0.83315	15.916	4	0.81601	10.111	4	0.76805	16.986	3	0.78388	11.093	3	0.90377	NaN	1	0.84946	NaN	1
P13473-3	Lysosome-associated membrane glycoprotein 2	LAMP2	3	3	7.1	45.17	1.1803e-10	0.83292	12.722	7	1.0522	14.247	7	0.83292	12.722	7	1.0522	14.247	7	NaN	NaN	0	NaN	NaN	0
P35754	Glutaredoxin-1	GLRX	3	3	18.9	11.776	3.2585e-08	0.83232	7.1895	3	1.0497	57.033	3	0.83232	7.1895	3	1.0497	57.033	3	NaN	NaN	0	NaN	NaN	0
Q15031	Probable leucine--tRNA ligase, mitochondrial	LARS2	3	3	3.9	101.97	9.8734e-12	0.83129	NaN	1	NaN	NaN	0	0.83129	NaN	1	NaN	NaN	0	NaN	NaN	0	NaN	NaN	0
Q15542	Transcription initiation factor TFIID subunit 5	TAF5	3	3	4.8	86.829	4.752e-06	0.82873	NaN	1	0.86514	NaN	1	0.82873	NaN	1	0.86514	NaN	1	NaN	NaN	0	NaN	NaN	0
Q14CX7	N-alpha-acetyltransferase 25, NatB auxiliary subunit	NAA25	3	3	3.4	112.29	1.4559e-11	0.82598	62.635	5	0.78338	18.455	5	0.82598	62.635	5	0.78338	18.455	5	NaN	NaN	0	NaN	NaN	0
Q7LBC6	Lysine-specific demethylase 3B	KDM3B	3	3	2.5	191.58	4.2557e-05	0.82451	NaN	1	0.77281	NaN	1	NaN	NaN	0	NaN	NaN	0	0.82451	NaN	1	0.77281	NaN	1
O43633	Charged multivesicular body protein 2a	CHMP2A	3	3	14.4	25.104	2.4092e-06	0.82403	16.385	5	0.83785	49.519	5	0.82403	16.385	5	0.83785	49.519	5	NaN	NaN	0	NaN	NaN	0
Q9H299	SH3 domain-binding glutamic acid-rich-like protein 3	SH3BGRL3	3	3	38.7	10.438	1.859e-07	0.81824	2.6085	3	0.96916	10.942	3	0.83463	2.8054	2	0.98694	2.5705	2	0.8105	NaN	1	0.8187	NaN	1
Q15118	[Pyruvate dehydrogenase [lipoamide]] kinase isozyme 1, mitochondrial	PDK1	3	3	7.6	49.244	5.0695e-08	0.81613	26.489	3	0.81124	15.781	3	0.81613	26.489	3	0.81124	15.781	3	NaN	NaN	0	NaN	NaN	0
E7ERK9	Translation initiation factor eIF-2B subunit delta	EIF2B4	3	3	7.4	59.714	1.3623e-07	0.81381	13.76	3	0.81659	5.6543	3	0.81381	13.76	3	0.81659	5.6543	3	NaN	NaN	0	NaN	NaN	0
Q8NE86	Calcium uniporter protein, mitochondrial	MCU	3	3	10.8	39.866	3.1304e-12	0.80976	29.307	4	0.75609	36.27	4	0.80976	29.307	4	0.75609	36.27	4	NaN	NaN	0	NaN	NaN	0
F5GYQ1	V-type proton ATPase subunit d 1	ATP6V0D1	3	3	8.7	44.659	1.6431e-10	0.79995	22.372	3	0.93605	12.832	3	0.79995	22.372	3	0.93605	12.832	3	NaN	NaN	0	NaN	NaN	0
P14174	Macrophage migration inhibitory factor	MIF	3	3	33.9	12.476	1.4376e-27	0.79695	23.913	14	0.83364	16.929	14	0.80024	21.946	12	0.85756	11.495	12	0.55633	3.7527	2	0.59549	0.35797	2
Q6P9B9	Integrator complex subunit 5	INTS5	3	3	3.5	107.99	3.7622e-07	0.7942	38.472	4	1.1481	17.454	4	0.7942	38.472	4	1.1481	17.454	4	NaN	NaN	0	NaN	NaN	0
Q16881-6	Thioredoxin reductase 1, cytoplasmic	TXNRD1	3	3	7.2	67.283	1.9679e-06	0.79396	31.607	2	0.80024	40.142	2	0.79396	31.607	2	0.80024	40.142	2	NaN	NaN	0	NaN	NaN	0
O95155	Ubiquitin conjugation factor E4 B	UBE4B	3	3	3.1	146.18	4.1639e-46	0.78785	NaN	1	0.75391	NaN	1	0.78785	NaN	1	0.75391	NaN	1	NaN	NaN	0	NaN	NaN	0
Q9BYC5	Alpha-(1,6)-fucosyltransferase	FUT8	3	3	7.1	66.515	1.5771e-05	0.78586	6.3438	2	1.1335	38.863	2	0.78586	6.3438	2	1.1335	38.863	2	NaN	NaN	0	NaN	NaN	0
O96011	Peroxisomal membrane protein 11B	PEX11B	3	3	10.8	28.431	6.2909e-06	0.78501	37.963	2	1.0006	6.2066	2	0.78501	37.963	2	1.0006	6.2066	2	NaN	NaN	0	NaN	NaN	0
Q92547	DNA topoisomerase 2-binding protein 1	TOPBP1	3	3	3.7	170.68	6.821e-07	0.77691	NaN	1	0.85931	NaN	1	0.77691	NaN	1	0.85931	NaN	1	NaN	NaN	0	NaN	NaN	0
P22087	rRNA 2-O-methyltransferase fibrillarin	FBL	3	3	9.3	33.784	6.7494e-06	0.77513	11.088	3	0.81381	26.787	3	0.77513	11.088	3	0.81381	26.787	3	NaN	NaN	0	NaN	NaN	0
Q9NZN8	CCR4-NOT transcription complex subunit 2	CNOT2	3	3	7.2	59.737	2.7976e-11	0.77427	24.523	2	0.90626	3.9547	2	0.77427	24.523	2	0.90626	3.9547	2	NaN	NaN	0	NaN	NaN	0
J3QQ67	60S ribosomal protein L18	RPL18	3	3	17.9	21.728	5.3262e-08	0.77407	88.631	3	1.5027	25.092	3	0.77407	88.631	3	1.5027	25.092	3	NaN	NaN	0	NaN	NaN	0
Q69YN4	Protein virilizer homolog	KIAA1429	3	3	3.3	202.02	4.7215e-30	0.77326	NaN	1	0.78781	NaN	1	0.77326	NaN	1	0.78781	NaN	1	NaN	NaN	0	NaN	NaN	0
A8MWD9	Small nuclear ribonucleoprotein G-like protein	SNRPG	3	3	26.3	8.544	2.4885e-09	0.77224	15.617	4	0.91907	16.779	4	0.81036	6.608	3	0.94618	3.5013	3	0.59127	NaN	1	0.66778	NaN	1
O95786	Probable ATP-dependent RNA helicase DDX58	DDX58	3	3	2.9	106.6	2.8061e-06	0.76854	67.347	3	0.92987	300.05	3	0.76854	67.347	3	0.92987	300.05	3	NaN	NaN	0	NaN	NaN	0
O60216	Double-strand-break repair protein rad21 homolog	RAD21	3	3	7.8	71.689	9.4462e-128	0.76765	19.341	5	0.79992	13.869	5	0.76765	19.341	5	0.79992	13.869	5	NaN	NaN	0	NaN	NaN	0
Q5JTZ9	Alanine--tRNA ligase, mitochondrial	AARS2	3	3	3.1	107.34	4.5177e-05	0.75989	NaN	1	0.84383	NaN	1	0.75989	NaN	1	0.84383	NaN	1	NaN	NaN	0	NaN	NaN	0
P54105	Methylosome subunit pICln	CLNS1A	3	3	18.6	26.215	3.3492e-20	0.74942	19.565	2	0.88946	11.977	2	0.74942	19.565	2	0.88946	11.977	2	NaN	NaN	0	NaN	NaN	0
Q02224	Centromere-associated protein E	CENPE	3	3	0.9	316.41	2.619e-05	0.74078	15.308	2	0.69059	20.786	2	0.66479	NaN	1	0.5962	NaN	1	0.82547	NaN	1	0.79994	NaN	1
Q9NR50	Translation initiation factor eIF-2B subunit gamma	EIF2B3	3	3	6.4	50.24	4.0814e-07	0.73447	16.355	2	2.1613	123.16	2	0.73447	16.355	2	2.1613	123.16	2	NaN	NaN	0	NaN	NaN	0
Q9Y3C6	Peptidyl-prolyl cis-trans isomerase-like 1	PPIL1	3	3	38.6	18.237	1.7529e-07	0.72471	16.03	2	0.70274	4.5292	2	0.72471	16.03	2	0.70274	4.5292	2	NaN	NaN	0	NaN	NaN	0
Q5VZK9	Leucine-rich repeat-containing protein 16A	LRRC16A	3	3	2	151.56	2.4095e-06	0.70339	NaN	1	0.86971	NaN	1	0.70339	NaN	1	0.86971	NaN	1	NaN	NaN	0	NaN	NaN	0
P13688-2	Carcinoembryonic antigen-related cell adhesion molecule 1	CEACAM1	3	3	9.4	45.95	1.8263e-12	0.70317	21.019	5	0.98917	11.496	5	0.70317	21.019	5	0.98917	11.496	5	NaN	NaN	0	NaN	NaN	0
P21675-4	Transcription initiation factor TFIID subunit 1	N-TAF1	3	3	2.9	216.45	6.1365e-06	0.69494	3.6014	2	1.0788	25.395	2	0.69494	3.6014	2	1.0788	25.395	2	NaN	NaN	0	NaN	NaN	0
Q14571	Inositol 1,4,5-trisphosphate receptor type 2	ITPR2	3	3	1.2	308.06	1.0747e-05	0.67223	30.032	2	0.62364	22.018	2	0.67223	30.032	2	0.62364	22.018	2	NaN	NaN	0	NaN	NaN	0
Q9NSK0-3	Kinesin light chain 4	KLC4	3	3	6.8	70.551	8.5378e-09	0.65746	44.322	2	1.1247	38.762	2	0.65746	44.322	2	1.1247	38.762	2	NaN	NaN	0	NaN	NaN	0
P40429	60S ribosomal protein L13a	RPL13A	3	3	12.8	23.577	6.9078e-14	0.65735	64.717	4	0.87104	80.149	4	0.45733	76.328	3	0.52463	70.879	3	0.94485	NaN	1	1.9837	NaN	1
P62714	Serine/threonine-protein phosphatase 2A catalytic subunit beta isoform	PPP2CB	3	3	11	35.575	1.2581e-17	0.65283	16.773	7	0.71205	13.554	7	0.64471	3.5492	4	0.71501	2.5041	4	0.69486	27.963	3	0.69234	20.487	3
Q9HAU5	Regulator of nonsense transcripts 2	UPF2	3	3	2.6	147.81	6.6948e-06	0.63864	NaN	1	0.8615	NaN	1	0.63864	NaN	1	0.8615	NaN	1	NaN	NaN	0	NaN	NaN	0
P61758	Prefoldin subunit 3	VBP1	3	3	11.2	22.658	4.2561e-07	0.62861	32.735	3	0.56006	35.276	3	0.76826	43.299	2	0.72981	37.439	2	0.62861	NaN	1	0.48735	NaN	1
Q96Q11	CCA tRNA nucleotidyltransferase 1, mitochondrial	TRNT1	3	3	5.8	50.127	1.8589e-10	0.56861	16.608	3	1.2636	34.67	3	0.64981	20.804	2	0.9599	43.593	2	0.56861	NaN	1	1.2636	NaN	1
P02452	Collagen alpha-1(I) chain	COL1A1	3	3	2	138.94	1.7795e-07	0.56408	NaN	1	0.073687	NaN	1	0.56408	NaN	1	0.073687	NaN	1	NaN	NaN	0	NaN	NaN	0
Q96GM8	Target of EGR1 protein 1	TOE1	3	3	10	56.547	5.6222e-27	0.52939	NaN	1	0.46489	NaN	1	0.52939	NaN	1	0.46489	NaN	1	NaN	NaN	0	NaN	NaN	0
Q14134	Tripartite motif-containing protein 29	TRIM29	3	3	7.5	65.834	1.4452e-29	0.51218	NaN	1	0.70966	NaN	1	0.51218	NaN	1	0.70966	NaN	1	NaN	NaN	0	NaN	NaN	0
P02671	Fibrinogen alpha chain	FGA	3	3	3.5	94.972	1.4198e-08	0.50965	232.83	3	0.45556	186.04	2	0.1077	219.82	2	1.6977	NaN	1	2.1688	NaN	1	0.12224	NaN	1
Q96PZ0	Pseudouridylate synthase 7 homolog	PUS7	3	3	5.1	75.035	2.7932e-07	0.49079	59.05	3	0.79708	57.962	3	0.49079	59.05	3	0.79708	57.962	3	NaN	NaN	0	NaN	NaN	0
Q9UHV7	Mediator of RNA polymerase II transcription subunit 13	MED13	3	3	2.1	239.29	4.6038e-12	0.48703	NaN	1	0.5104	NaN	1	0.48703	NaN	1	0.5104	NaN	1	NaN	NaN	0	NaN	NaN	0
Q15102	Platelet-activating factor acetylhydrolase IB subunit gamma	PAFAH1B3	3	3	11.3	25.734	1.3204e-09	0.46127	58.144	4	0.408	111.44	4	0.46127	58.144	4	0.408	111.44	4	NaN	NaN	0	NaN	NaN	0
Q9UBW8	COP9 signalosome complex subunit 7a	COPS7A	3	3	12.7	30.276	3.4556e-08	0.42611	8.0935	2	0.54581	61.182	2	0.42611	8.0935	2	0.54581	61.182	2	NaN	NaN	0	NaN	NaN	0
P06702	Protein S100-A9	S100A9	3	3	37.7	13.242	1.0791e-23	0.37844	75.177	3	0.22558	NaN	1	0.37844	75.177	3	0.22558	NaN	1	NaN	NaN	0	NaN	NaN	0
Q9NPH2	Inositol-3-phosphate synthase 1	ISYNA1	3	3	6.3	61.067	1.3864e-07	0.34507	105.42	3	0.062764	NaN	1	0.34507	105.42	3	0.062764	NaN	1	NaN	NaN	0	NaN	NaN	0
Q8WUM0	Nuclear pore complex protein Nup133	NUP133	3	3	3.1	128.98	1.0911e-05	0.32821	195.16	2	0.33614	170.83	2	0.32821	195.16	2	0.33614	170.83	2	NaN	NaN	0	NaN	NaN	0
F8W6H6	Unconventional myosin-Va	MYO5A	3	3	2.3	218.63	1.7415e-07	0.30747	161.9	4	0.11233	115.73	4	0.16407	165.42	3	0.10642	42.389	3	0.75752	NaN	1	0.80216	NaN	1
P51553	Isocitrate dehydrogenase [NAD] subunit gamma, mitochondrial	IDH3G	3	3	6.6	42.794	7.0943e-06	0.30191	74.467	3	0.26492	57.323	3	0.30191	74.467	3	0.26492	57.323	3	NaN	NaN	0	NaN	NaN	0
Q8N5F7	NF-kappa-B-activating protein	NKAP	3	3	8.2	47.138	2.2922e-28	0.29054	78.421	3	0.97204	72.501	3	0.29054	78.421	3	0.97204	72.501	3	NaN	NaN	0	NaN	NaN	0
Q13835	Plakophilin-1	PKP1	3	3	4.4	82.86	3.9435e-06	0.24584	NaN	1	0.55347	NaN	1	NaN	NaN	0	NaN	NaN	0	0.24584	NaN	1	0.55347	NaN	1
Q08188	Protein-glutamine gamma-glutamyltransferase E	TGM3	3	3	4.5	76.631	3.9697e-07	0.23508	148.43	3	0.04765	48.333	2	0.23508	148.43	3	0.04765	48.333	2	NaN	NaN	0	NaN	NaN	0
P22352	Glutathione peroxidase 3	GPX3	3	3	14.2	25.57	2.4679e-07	0.19776	21.819	3	0.15684	39.839	3	0.19776	21.819	3	0.15684	39.839	3	NaN	NaN	0	NaN	NaN	0
E7ETB3	Aspartyl aminopeptidase	DNPEP	3	3	7.5	54.53	1.7702e-08	0.17761	94.219	4	0.25667	88.684	4	0.17761	94.219	4	0.25667	88.684	4	NaN	NaN	0	NaN	NaN	0
P61626	Lysozyme C	LYZ	3	3	18.9	16.537	6.5379e-11	0.16624	112.4	13	0.093631	85.471	7	0.18025	95.568	7	0.14912	47.606	5	0.086477	123.78	6	0.032041	61.18	2
G3XAI2	Laminin subunit beta-1	LAMB1	3	3	2.2	200.48	6.3433e-05	0.16079	NaN	1	0.30265	NaN	1	0.16079	NaN	1	0.30265	NaN	1	NaN	NaN	0	NaN	NaN	0
P35030	Trypsin-3	PRSS3	3	3	10.2	32.528	5.1242e-35	0.15536	83.034	12	0.14512	68.431	10	0.1428	87.149	9	0.12403	73.868	8	0.16902	85.31	3	0.18278	15.97	2
P01876	Ig alpha-1 chain C region	IGHA1	3	3	9.6	37.654	2.2779e-06	0.12818	76.264	3	0.19373	59.766	3	0.2392	88.224	2	0.256	39.417	2	0.11188	NaN	1	0.10246	NaN	1
P15121	Aldose reductase	AKR1B1	3	3	7.3	35.853	3.0502e-08	0.12239	128.44	4	0.13732	96.545	4	0.12239	128.44	4	0.13732	96.545	4	NaN	NaN	0	NaN	NaN	0
Q16769	Glutaminyl-peptide cyclotransferase	QPCT	3	3	7.2	40.876	6.6951e-42	0.1094	97.479	5	0.11601	77.227	4	0.15862	52.535	2	0.11601	82.297	2	0.038727	112.65	3	0.10807	105.21	2
Q14186	Transcription factor Dp-1	TFDP1	3	3	12.4	45.07	1.9211e-21	0.108	NaN	1	0.017497	NaN	1	0.108	NaN	1	0.017497	NaN	1	NaN	NaN	0	NaN	NaN	0
P05109	Protein S100-A8	S100A8	3	3	31.2	10.834	5.2512e-07	0.094031	60.747	3	0.093635	94.091	3	0.094031	60.747	3	0.093635	94.091	3	NaN	NaN	0	NaN	NaN	0
P02649	Apolipoprotein E	APOE	4	1	12	36.154	2.5578e-12	NaN	NaN	0	NaN	NaN	0	NaN	NaN	0	NaN	NaN	0	NaN	NaN	0	NaN	NaN	0
Q5VWQ8	Disabled homolog 2-interacting protein	DAB2IP	4	1	3.2	131.62	1.6414e-07	NaN	NaN	0	NaN	NaN	0	NaN	NaN	0	NaN	NaN	0	NaN	NaN	0	NaN	NaN	0
Q86VI3	Ras GTPase-activating-like protein IQGAP3	IQGAP3	4	1	2.6	184.7	6.7891e-10	NaN	NaN	0	NaN	NaN	0	NaN	NaN	0	NaN	NaN	0	NaN	NaN	0	NaN	NaN	0
Q14151	Scaffold attachment factor B2	SAFB2	4	1	9.9	107.47	6.3848e-09	NaN	NaN	0	NaN	NaN	0	NaN	NaN	0	NaN	NaN	0	NaN	NaN	0	NaN	NaN	0
F8VS17	Coatomer subunit zeta-1	COPZ1	4	1	21.9	18.374	1.5888e-12	NaN	NaN	0	NaN	NaN	0	NaN	NaN	0	NaN	NaN	0	NaN	NaN	0	NaN	NaN	0
Q9BWF3	RNA-binding protein 4	RBM4	4	1	10.4	40.313	4.3389e-10	1.6963	25.804	3	1.2019	7.306	3	1.6963	25.804	3	1.2019	7.306	3	NaN	NaN	0	NaN	NaN	0
Q9UHW9	Solute carrier family 12 member 6	SLC12A6	4	1	3.9	127.62	2.1474e-10	1.2367	23.192	4	1.3078	27.606	4	1.2367	23.192	4	1.3078	27.606	4	NaN	NaN	0	NaN	NaN	0
Q641Q2	WASH complex subunit FAM21A	FAM21A	4	1	6.3	147.18	3.3612e-50	1.1679	NaN	1	1.2304	NaN	1	1.1679	NaN	1	1.2304	NaN	1	NaN	NaN	0	NaN	NaN	0
Q9BUR5-2	MICOS complex subunit MIC26	APOO	4	1	33.3	20.199	2.4475e-09	1.1303	8.2622	3	1.0966	7.4461	3	1.1303	8.2622	3	1.0966	7.4461	3	NaN	NaN	0	NaN	NaN	0
J3QTM0	HLA class II histocompatibility antigen, DP beta 1 chain	HLA-DPB1	4	1	11.6	29.357	7.9568e-21	1.1192	12.777	4	1.0477	19.734	4	1.0738	15.315	3	1.1254	14.811	3	1.1665	NaN	1	0.82665	NaN	1
P42025	Beta-centractin	ACTR1B	4	1	12.8	42.293	2.8351e-10	1.0612	NaN	1	1.6499	NaN	1	1.0612	NaN	1	1.6499	NaN	1	NaN	NaN	0	NaN	NaN	0
F8VVA7	Coatomer subunit zeta-1	COPZ1	4	1	22.2	22.34	1.2648e-12	1.0218	21.897	3	1.0474	20.789	3	1.0218	21.897	3	1.0474	20.789	3	NaN	NaN	0	NaN	NaN	0
Q9Y4E1-4	WASH complex subunit FAM21C	FAM21C	4	1	6.4	144.91	1.214e-42	1.0159	NaN	1	1.2375	NaN	1	1.0159	NaN	1	1.2375	NaN	1	NaN	NaN	0	NaN	NaN	0
P20339	Ras-related protein Rab-5A	RAB5A	4	1	18.6	23.658	5.4002e-16	0.9816	52.62	8	1.0148	34.366	8	0.9816	74.082	4	0.90513	32.295	4	1.0902	30.583	4	1.1789	27.633	4
Q9Y383	Putative RNA-binding protein Luc7-like 2	LUC7L2	4	1	12.5	46.513	1.9265e-11	0.93814	1.7703	3	0.98367	12.938	3	0.93814	1.7703	3	0.98367	12.938	3	NaN	NaN	0	NaN	NaN	0
P61020	Ras-related protein Rab-5B	RAB5B	4	1	18.6	23.707	2.4098e-11	0.90767	NaN	1	0.97372	NaN	1	0.90767	NaN	1	0.97372	NaN	1	NaN	NaN	0	NaN	NaN	0
Q8IUE6	Histone H2A type 2-B	HIST2H2AB	4	1	23.1	13.995	5.9223e-13	0.76482	NaN	1	1.0831	NaN	1	0.76482	NaN	1	1.0831	NaN	1	NaN	NaN	0	NaN	NaN	0
F5H3C0	Solute carrier family 12 member 4	SLC12A4	4	1	3.7	119.74	4.2645e-08	0.45078	NaN	1	0.51552	NaN	1	0.45078	NaN	1	0.51552	NaN	1	NaN	NaN	0	NaN	NaN	0
P14649	Myosin light chain 6B	MYL6B	4	2	20.7	22.764	9.4623e-41	1.7275	NaN	1	1.4963	NaN	1	NaN	NaN	0	NaN	NaN	0	1.7275	NaN	1	1.4963	NaN	1
Q5Y7H0	HLA class II histocompatibility antigen, DQ alpha 2 chain	HLA-DQA1	4	2	14.9	28.208	6.6417e-27	1.3425	NaN	1	1.0733	NaN	1	1.3425	NaN	1	1.0733	NaN	1	NaN	NaN	0	NaN	NaN	0
E9PMV2	HLA-DQA1 protein	HLA-DQA1	4	2	17.8	23.673	2.4882e-24	1.3068	12.703	9	1.0216	6.81	9	1.2535	13.285	8	0.99658	6.7809	8	1.3416	NaN	1	1.0764	NaN	1
Q9UBF2	Coatomer subunit gamma-2	COPG2	4	2	5.6	97.621	9.0579e-76	0.99958	20.631	2	0.90466	3.8933	2	0.99958	20.631	2	0.90466	3.8933	2	NaN	NaN	0	NaN	NaN	0
Q96HN2	Putative adenosylhomocysteinase 3	AHCYL2	4	2	6.2	66.72	4.4241e-09	0.90263	39.538	4	0.79436	36.652	4	0.90263	39.538	4	0.79436	36.652	4	NaN	NaN	0	NaN	NaN	0
P61586	Transforming protein RhoA	RHOA	4	2	31.6	21.768	1.6483e-40	0.88728	21.825	5	1.0739	24.61	5	0.84304	9.5338	3	0.87376	15.733	3	1.1074	31.343	2	1.2948	19.557	2
Q13627	Dual specificity tyrosine-phosphorylation-regulated kinase 1A	DYRK1A	4	2	5.4	85.583	1.2118e-09	0.75214	44.438	2	0.89563	31.531	2	0.75214	44.438	2	0.89563	31.531	2	NaN	NaN	0	NaN	NaN	0
O75116	Rho-associated protein kinase 2	ROCK2	4	2	4.8	160.9	6.697e-12	0.69446	NaN	1	0.86892	NaN	1	0.69446	NaN	1	0.86892	NaN	1	NaN	NaN	0	NaN	NaN	0
Q9Y6B6	GTP-binding protein SAR1b	SAR1B	4	2	22.7	22.41	2.3347e-13	0.49544	22.309	3	0.5636	16.276	3	0.49544	22.309	3	0.5636	16.276	3	NaN	NaN	0	NaN	NaN	0
P00450	Ceruloplasmin	CP	4	2	4.2	122.2	4.3984e-82	0.09442	73.251	9	0.24856	65.605	8	0.09442	73.251	9	0.24856	65.605	8	NaN	NaN	0	NaN	NaN	0
Q8IVF2	Protein AHNAK2	AHNAK2	4	3	1.7	616.62	9.0172e-55	NaN	NaN	0	NaN	NaN	0	NaN	NaN	0	NaN	NaN	0	NaN	NaN	0	NaN	NaN	0
P50453	Serpin B9	SERPINB9	4	3	11.4	42.403	9.7438e-11	2.045	NaN	1	1.1035	NaN	1	2.045	NaN	1	1.1035	NaN	1	NaN	NaN	0	NaN	NaN	0
O60231	Putative pre-mRNA-splicing factor ATP-dependent RNA helicase DHX16	DHX16	4	3	4.6	119.26	3.7238e-35	1.3683	3.1196	2	1.2918	12.049	2	1.3683	3.1196	2	1.2918	12.049	2	NaN	NaN	0	NaN	NaN	0
Q9H7D0	Dedicator of cytokinesis protein 5	DOCK5	4	3	2.8	215.31	1.558e-10	1.2745	NaN	1	1.638	NaN	1	1.2745	NaN	1	1.638	NaN	1	NaN	NaN	0	NaN	NaN	0
Q9NYV4	Cyclin-dependent kinase 12	CDK12	4	3	2.9	164.15	5.6829e-11	1.1887	19.74	2	1.4057	44.968	2	1.1887	19.74	2	1.4057	44.968	2	NaN	NaN	0	NaN	NaN	0
Q9NRK6	ATP-binding cassette sub-family B member 10, mitochondrial	ABCB10	4	3	4.9	79.147	1.386e-09	1.1409	16.122	3	1.3005	20.777	3	1.1409	16.122	3	1.3005	20.777	3	NaN	NaN	0	NaN	NaN	0
Q6UB35	Monofunctional C1-tetrahydrofolate synthase, mitochondrial	MTHFD1L	4	3	4.3	105.79	1.2326e-10	1.1224	8.7509	3	0.968	4.1833	3	1.1224	8.7509	3	0.968	4.1833	3	NaN	NaN	0	NaN	NaN	0
Q9NUL3	Double-stranded RNA-binding protein Staufen homolog 2	STAU2	4	3	7.7	62.64	1.4089e-09	1.066	13.084	4	1.0057	8.5005	4	1.066	13.084	4	1.0057	8.5005	4	NaN	NaN	0	NaN	NaN	0
O95573	Long-chain-fatty-acid--CoA ligase 3	ACSL3	4	3	5.7	80.419	6.7122e-13	1.0644	12.721	2	0.88753	8.4407	2	1.0644	12.721	2	0.88753	8.4407	2	NaN	NaN	0	NaN	NaN	0
Q8NB90	Spermatogenesis-associated protein 5	SPATA5	4	3	5.8	97.903	1.9691e-18	1.0613	16.509	3	0.91329	16.01	3	1.0613	16.509	3	0.91329	16.01	3	NaN	NaN	0	NaN	NaN	0
Q9NP61	ADP-ribosylation factor GTPase-activating protein 3	ARFGAP3	4	3	7.4	56.928	2.1232e-08	1.0353	12.537	3	1.0383	23.452	3	1.0353	12.537	3	1.0383	23.452	3	NaN	NaN	0	NaN	NaN	0
A4D0Z6	Inosine-5-monophosphate dehydrogenase	IMPDH1	4	3	7.3	64.319	6.8027e-13	1.0089	22.558	7	0.96962	28.243	7	0.93744	18.861	6	0.92935	24.263	6	1.4539	NaN	1	1.5145	NaN	1
F5H0B0	Tumor protein D52	TPD52	4	3	15.5	31.17	5.7532e-20	1.0074	28.704	3	0.90155	4.0053	3	1.0074	28.704	3	0.90155	4.0053	3	NaN	NaN	0	NaN	NaN	0
Q9Y2Q9	28S ribosomal protein S28, mitochondrial	MRPS28	4	3	19.3	20.843	6.9279e-08	0.97829	19.132	2	0.91561	18.124	2	0.97829	19.132	2	0.91561	18.124	2	NaN	NaN	0	NaN	NaN	0
P24534	Elongation factor 1-beta	EEF1B2	4	3	27.6	24.763	8.5567e-55	0.96712	12.115	3	0.97136	14.544	3	0.96712	12.115	3	0.97136	14.544	3	NaN	NaN	0	NaN	NaN	0
Q53QZ3	Rho GTPase-activating protein 15	ARHGAP15	4	3	8.6	54.544	5.6473e-11	0.94812	20.366	5	0.81884	19.997	5	0.94812	20.366	5	0.81884	19.997	5	NaN	NaN	0	NaN	NaN	0
Q8N6H7	ADP-ribosylation factor GTPase-activating protein 2	ARFGAP2	4	3	7.9	56.72	8.4891e-10	0.8563	17.039	5	0.98615	27.063	5	0.8563	17.039	5	0.98615	27.063	5	NaN	NaN	0	NaN	NaN	0
O75436	Vacuolar protein sorting-associated protein 26A	VPS26A	4	3	15.3	38.169	2.3027e-10	0.79259	14.506	5	0.8521	38.404	5	0.79259	14.506	5	0.8521	38.404	5	NaN	NaN	0	NaN	NaN	0
O60784-2	Target of Myb protein 1	TOM1	4	3	13.2	53.874	1.8575e-14	0.77629	15.787	2	0.82735	23.685	2	0.77629	15.787	2	0.82735	23.685	2	NaN	NaN	0	NaN	NaN	0
P04920	Anion exchange protein 2	SLC4A2	4	3	3.9	137.01	1.8342e-46	0.7102	12.174	2	0.69832	27.984	2	0.7102	12.174	2	0.69832	27.984	2	NaN	NaN	0	NaN	NaN	0
O75676	Ribosomal protein S6 kinase alpha-4	RPS6KA4	4	3	5.7	85.605	3.0497e-09	0.64745	57.499	2	0.82535	43.091	2	0.64745	57.499	2	0.82535	43.091	2	NaN	NaN	0	NaN	NaN	0
Q96RL7	Vacuolar protein sorting-associated protein 13A	VPS13A	4	3	1.7	360.27	1.1025e-08	0.089678	376.6	2	0.11256	316.7	2	1.2858	NaN	1	1.0567	NaN	1	0.0062544	NaN	1	0.011991	NaN	1
P17544	Cyclic AMP-dependent transcription factor ATF-7	ATF7	4	4	21.7	52.967	1.7032e-12	NaN	NaN	0	NaN	NaN	0	NaN	NaN	0	NaN	NaN	0	NaN	NaN	0	NaN	NaN	0
P18858	DNA ligase 1	LIG1	4	4	9.7	101.73	2.4368e-88	NaN	NaN	0	NaN	NaN	0	NaN	NaN	0	NaN	NaN	0	NaN	NaN	0	NaN	NaN	0
Q7Z6E9	E3 ubiquitin-protein ligase RBBP6	RBBP6	4	4	2.7	201.56	6.8556e-26	NaN	NaN	0	NaN	NaN	0	NaN	NaN	0	NaN	NaN	0	NaN	NaN	0	NaN	NaN	0
H7BYM6	High mobility group protein HMG-I/HMG-Y	HMGA1	4	4	11.9	34.295	8.105e-287	NaN	NaN	0	NaN	NaN	0	NaN	NaN	0	NaN	NaN	0	NaN	NaN	0	NaN	NaN	0
Q9NQS7	Inner centromere protein	INCENP	4	4	7.8	105.43	3.0159e-30	NaN	NaN	0	NaN	NaN	0	NaN	NaN	0	NaN	NaN	0	NaN	NaN	0	NaN	NaN	0
Q32MZ4	Leucine-rich repeat flightless-interacting protein 1	LRRFIP1	4	4	11.5	89.252	4.009e-38	NaN	NaN	0	NaN	NaN	0	NaN	NaN	0	NaN	NaN	0	NaN	NaN	0	NaN	NaN	0
O00264	Membrane-associated progesterone receptor component 1	PGRMC1	4	4	29.2	21.671	8.974e-34	NaN	NaN	0	NaN	NaN	0	NaN	NaN	0	NaN	NaN	0	NaN	NaN	0	NaN	NaN	0
P46821	Microtubule-associated protein 1B	MAP1B	4	4	2.5	270.63	6.9678e-103	NaN	NaN	0	NaN	NaN	0	NaN	NaN	0	NaN	NaN	0	NaN	NaN	0	NaN	NaN	0
Q96EB6	NAD-dependent protein deacetylase sirtuin-1	SIRT1	4	4	7.2	81.68	7.6169e-39	NaN	NaN	0	NaN	NaN	0	NaN	NaN	0	NaN	NaN	0	NaN	NaN	0	NaN	NaN	0
P30414	NK-tumor recognition protein	NKTR	4	4	4.4	165.67	9.2016e-09	NaN	NaN	0	NaN	NaN	0	NaN	NaN	0	NaN	NaN	0	NaN	NaN	0	NaN	NaN	0
Q9Y2X3	Nucleolar protein 58	NOP58	4	4	7.2	59.578	1.0367e-48	NaN	NaN	0	NaN	NaN	0	NaN	NaN	0	NaN	NaN	0	NaN	NaN	0	NaN	NaN	0
Q99569	Plakophilin-4	PKP4	4	4	5.7	131.87	7.3474e-110	NaN	NaN	0	NaN	NaN	0	NaN	NaN	0	NaN	NaN	0	NaN	NaN	0	NaN	NaN	0
Q86UU1	Pleckstrin homology-like domain family B member 1	PHLDB1	4	4	3.2	151.16	2.6409e-08	NaN	NaN	0	NaN	NaN	0	NaN	NaN	0	NaN	NaN	0	NaN	NaN	0	NaN	NaN	0
Q13523	Serine/threonine-protein kinase PRP4 homolog	PRPF4B	4	4	5.5	116.99	7.3112e-12	NaN	NaN	0	NaN	NaN	0	NaN	NaN	0	NaN	NaN	0	NaN	NaN	0	NaN	NaN	0
O43166	Signal-induced proliferation-associated 1-like protein 1	SIPA1L1	4	4	2.4	200.03	3.2009e-24	NaN	NaN	0	NaN	NaN	0	NaN	NaN	0	NaN	NaN	0	NaN	NaN	0	NaN	NaN	0
Q5UIP0	Telomere-associated protein RIF1	RIF1	4	4	3.5	274.46	7.9419e-48	NaN	NaN	0	NaN	NaN	0	NaN	NaN	0	NaN	NaN	0	NaN	NaN	0	NaN	NaN	0
H0YL70	Transducin-like enhancer protein 3	TLE3	4	4	8.1	84.477	9.2638e-47	NaN	NaN	0	NaN	NaN	0	NaN	NaN	0	NaN	NaN	0	NaN	NaN	0	NaN	NaN	0
O60504	Vinexin	SORBS3	4	4	3.9	75.34	4.042e-47	NaN	NaN	0	NaN	NaN	0	NaN	NaN	0	NaN	NaN	0	NaN	NaN	0	NaN	NaN	0
Q5JSH3	WD repeat-containing protein 44	WDR44	4	4	5.6	101.37	3.1018e-102	NaN	NaN	0	NaN	NaN	0	NaN	NaN	0	NaN	NaN	0	NaN	NaN	0	NaN	NaN	0
P37275-2	Zinc finger E-box-binding homeobox 1	ZEB1	4	4	6.3	124.07	1.354e-19	NaN	NaN	0	NaN	NaN	0	NaN	NaN	0	NaN	NaN	0	NaN	NaN	0	NaN	NaN	0
P09497	Clathrin light chain B	CLTB	4	4	14.4	25.19	1.5884e-08	2.8199	16.52	3	3.5164	2.7847	3	2.8199	16.52	3	3.5164	2.7847	3	NaN	NaN	0	NaN	NaN	0
Q14694-2	Ubiquitin carboxyl-terminal hydrolase 10	USP10	4	4	10.4	92.596	1.9468e-09	1.687	23.558	2	1.16	14.096	2	1.687	23.558	2	1.16	14.096	2	NaN	NaN	0	NaN	NaN	0
O95721	Synaptosomal-associated protein 29	SNAP29	4	4	17.1	28.97	5.3562e-10	1.6493	44.413	4	1.2293	18.104	4	1.6493	44.413	4	1.2293	18.104	4	NaN	NaN	0	NaN	NaN	0
Q9H270	Vacuolar protein sorting-associated protein 11 homolog	VPS11	4	4	4.7	107.84	3.3182e-10	1.5618	40.236	4	1.5161	39.025	4	1.5618	40.236	4	1.5161	39.025	4	NaN	NaN	0	NaN	NaN	0
Q8NCA5	Protein FAM98A	FAM98A	4	4	12.1	55.4	4.2135e-37	1.4692	8.1554	6	1.3054	14.386	6	1.4692	8.1554	6	1.3054	14.386	6	NaN	NaN	0	NaN	NaN	0
Q9NTJ3	Structural maintenance of chromosomes protein 4	SMC4	4	4	3.6	147.18	1.452e-58	1.4295	NaN	1	1.1957	NaN	1	1.4295	NaN	1	1.1957	NaN	1	NaN	NaN	0	NaN	NaN	0
Q96GQ5	UPF0420 protein C16orf58	C16orf58	4	4	8.1	51.017	1.694e-10	1.4175	33.166	5	1.0083	17.78	5	1.2433	37.686	4	0.95034	12.721	4	1.4903	NaN	1	1.2583	NaN	1
Q00059	Transcription factor A, mitochondrial	TFAM	4	4	16.3	29.096	1.517e-11	1.339	9.7737	6	1.2768	10.383	6	1.2993	4.4885	2	1.2457	3.4336	2	1.408	11.405	4	1.3748	11.871	4
P52701	DNA mismatch repair protein Msh6	MSH6	4	4	3.2	152.78	6.5004e-11	1.3311	7.2118	2	1.3495	24.768	2	1.3311	7.2118	2	1.3495	24.768	2	NaN	NaN	0	NaN	NaN	0
Q96M27-2	Protein PRRC1	PRRC1	4	4	9.5	48.525	8.7149e-14	1.3232	11.339	5	0.92453	12.169	5	1.3232	9.2422	3	0.92453	17.148	3	1.4138	17.608	2	0.92846	1.8558	2
Q8WU39	Plasma cell-induced resident endoplasmic reticulum protein	PACAP	4	4	31.2	20.694	3.4423e-43	1.3019	10.252	5	1.2095	16.977	5	1.3245	8.7603	4	1.2943	10.345	4	1.1232	NaN	1	0.92692	NaN	1
Q96RQ9-2	L-amino-acid oxidase	IL4I1	4	4	7.5	65.327	4.64e-13	1.2829	20.33	4	1.2275	24.366	4	1.2829	20.33	4	1.2275	24.366	4	NaN	NaN	0	NaN	NaN	0
P35237	Serpin B6	SERPINB6	4	4	16.5	42.621	3.7994e-13	1.281	25.942	9	1.0546	33.544	9	1.281	25.942	9	1.0546	33.544	9	NaN	NaN	0	NaN	NaN	0
Q9NVM9	Protein asunder homolog	Asun	4	4	5	80.224	5.1009e-07	1.2734	21.43	3	1.1361	32.491	3	1.2734	21.43	3	1.1361	32.491	3	NaN	NaN	0	NaN	NaN	0
Q969H8	UPF0556 protein C19orf10	C19orf10	4	4	20.8	18.795	1.0725e-16	1.2701	9.9579	3	1.1342	8.6531	3	1.2701	9.9579	3	1.1342	8.6531	3	NaN	NaN	0	NaN	NaN	0
P51571	Translocon-associated protein subunit delta	SSR4	4	4	25.4	18.998	2.5964e-32	1.2667	13.961	7	1.2647	26.082	7	1.2284	12.674	6	1.2743	27.435	6	1.4411	NaN	1	1.1783	NaN	1
E9PAL9	5-nucleotidase domain-containing protein 2	NT5DC2	4	4	6.8	64.144	4.0183e-09	1.2585	22.035	4	1.5754	19.804	4	1.0524	33.329	2	1.2876	26.18	2	1.2585	5.0741	2	1.6069	0.45034	2
Q3KQZ2	Synaptogyrin-2	SYNGR2	4	4	14.2	30.375	5.1251e-14	1.2568	6.6613	8	1.1403	29.062	8	1.2643	6.8861	5	1.2999	18.035	5	1.2494	7.2219	3	1.0215	26.081	3
Q9Y2Z0	Suppressor of G2 allele of SKP1 homolog	SUGT1	4	4	13.2	41.024	3.7675e-16	1.2514	7.3166	3	1.1956	2.2551	3	1.2514	7.3166	3	1.1956	2.2551	3	NaN	NaN	0	NaN	NaN	0
Q9NVP1	ATP-dependent RNA helicase DDX18	DDX18	4	4	6.9	75.406	7.9389e-14	1.2435	15.35	4	1.0831	0.91401	4	1.2435	15.35	4	1.0831	0.91401	4	NaN	NaN	0	NaN	NaN	0
Q6UW68	Transmembrane protein 205	TMEM205	4	4	27	21.198	7.0111e-17	1.2414	33.826	4	1.2736	64.436	4	1.2414	33.826	4	1.2736	64.436	4	NaN	NaN	0	NaN	NaN	0
Q9UID3	Protein fat-free homolog	FFR	4	4	8.2	86.041	3.5853e-10	1.2347	12.985	3	1.07	4.6805	3	1.2347	12.985	3	1.07	4.6805	3	NaN	NaN	0	NaN	NaN	0
O14733-2	Dual specificity mitogen-activated protein kinase kinase 7	MAP2K7	4	4	9.1	51.88	3.6683e-11	1.2279	29.174	2	1.1974	12.954	2	1.2279	29.174	2	1.1974	12.954	2	NaN	NaN	0	NaN	NaN	0
O43252	Bifunctional 3-phosphoadenosine 5-phosphosulfate synthase 1	PAPSS1	4	4	8	70.832	2.9342e-13	1.2228	19.548	5	1.0486	14.796	5	1.2228	19.548	5	1.0486	14.796	5	NaN	NaN	0	NaN	NaN	0
Q9BT40	Inositol polyphosphate 5-phosphatase K	INPP5K	4	4	8.5	51.09	1.0491e-12	1.2128	NaN	1	1.1806	NaN	1	1.2128	NaN	1	1.1806	NaN	1	NaN	NaN	0	NaN	NaN	0
Q9UK61	Protein FAM208A	FAM208A	4	4	4.7	189.03	2.4418e-26	1.193	NaN	1	1.0579	NaN	1	1.193	NaN	1	1.0579	NaN	1	NaN	NaN	0	NaN	NaN	0
Q96F86	Enhancer of mRNA-decapping protein 3	EDC3	4	4	9.4	56.077	6.6639e-12	1.1798	18.622	4	0.99731	24.58	4	1.1176	21.479	3	0.96178	19.94	3	1.2455	NaN	1	1.2871	NaN	1
Q13094	Lymphocyte cytosolic protein 2	LCP2	4	4	6.8	60.187	1.9201e-08	1.1789	9.9302	4	1.0712	13.036	4	1.1789	9.9302	4	1.0712	13.036	4	NaN	NaN	0	NaN	NaN	0
C9JA08	60S ribosomal export protein NMD3	NMD3	4	4	10.4	60.125	2.7342e-08	1.1768	14.07	6	1.3877	15.486	6	1.1959	15.674	5	1.462	16.294	5	1.1579	NaN	1	1.196	NaN	1
Q9Y613	FH1/FH2 domain-containing protein 1	FHOD1	4	4	3.6	126.55	7.1615e-08	1.1688	4.6954	2	0.71896	0.55863	2	1.1688	4.6954	2	0.71896	0.55863	2	NaN	NaN	0	NaN	NaN	0
P49593	Protein phosphatase 1F	PPM1F	4	4	11.2	49.83	2.6189e-11	1.1683	9.2347	5	1.1026	13.944	5	1.1683	9.2347	5	1.1026	13.944	5	NaN	NaN	0	NaN	NaN	0
Q9Y4A5	Transformation/transcription domain-associated protein	TRRAP	4	4	1.1	437.6	3.7267e-08	1.1622	17.099	4	1.5811	42.481	4	1.1622	17.099	4	1.5811	42.481	4	NaN	NaN	0	NaN	NaN	0
O94888	UBX domain-containing protein 7	UBXN7	4	4	9.6	54.862	2.5432e-08	1.1611	26.547	2	1.2869	34.781	2	1.1611	26.547	2	1.2869	34.781	2	NaN	NaN	0	NaN	NaN	0
Q9Y6D9	Mitotic spindle assembly checkpoint protein MAD1	MAD1L1	4	4	5.6	83.066	4.002e-09	1.1572	24.761	4	1.0299	15.509	4	1.1572	24.761	4	1.0299	15.509	4	NaN	NaN	0	NaN	NaN	0
Q8IZH2	5-3 exoribonuclease 1	XRN1	4	4	2.8	194.1	9.0795e-12	1.157	32.236	2	1.0607	25.106	2	1.157	32.236	2	1.0607	25.106	2	NaN	NaN	0	NaN	NaN	0
Q14997	Proteasome activator complex subunit 4	PSME4	4	4	2.4	211.33	2.3864e-08	1.1569	14.416	3	1.136	12.562	3	1.1569	14.416	3	1.136	12.562	3	NaN	NaN	0	NaN	NaN	0
Q13496	Myotubularin	MTM1	4	4	7.5	69.931	1.7516e-09	1.1524	17.223	4	0.95061	9.2318	4	1.1524	17.223	4	0.95061	9.2318	4	NaN	NaN	0	NaN	NaN	0
Q9NPH3	Interleukin-1 receptor accessory protein	IL1RAP	4	4	6.7	65.418	1.6513e-08	1.1519	16.228	6	1.607	26.923	6	1.0264	13.479	4	1.4671	33.855	4	1.3066	4.4951	2	1.6336	0.20505	2
Q8N8A2-2	Serine/threonine-protein phosphatase 6 regulatory ankyrin repeat subunit B	ANKRD44	4	4	4.3	107.77	1.6305e-12	1.15	26.342	7	0.98474	26.147	7	1.15	26.342	7	0.98474	26.147	7	NaN	NaN	0	NaN	NaN	0
P25685	DnaJ homolog subfamily B member 1	DNAJB1	4	4	11.8	38.044	2.4145e-12	1.1478	9.2184	5	1.0174	17.843	5	1.0778	10.345	4	0.94154	20.123	4	1.1478	NaN	1	1.0322	NaN	1
J3KQJ1	Sulfatase-modifying factor 2	SUMF2	4	4	16.6	35.922	2.5452e-13	1.1442	15.898	5	1.1424	15.587	5	1.1442	15.898	5	1.1424	15.587	5	NaN	NaN	0	NaN	NaN	0
Q53HC5	Kelch-like protein 26	KLHL26	4	4	8.3	68.139	9.2592e-12	1.1437	11.798	5	0.97218	15.678	5	1.1437	11.798	5	0.97218	15.678	5	NaN	NaN	0	NaN	NaN	0
Q9UBX3-2	Mitochondrial dicarboxylate carrier	SLC25A10	4	4	13.5	32.145	2.1899e-08	1.1424	19.033	6	1.0924	15.578	6	1.3114	18.722	5	1.1157	12.964	5	0.96235	NaN	1	0.9043	NaN	1
Q9UDX5	Mitochondrial fission process protein 1	MTFP1	4	4	21.7	18.01	8.3257e-13	1.1422	7.2525	7	1.1595	6.2428	7	1.1422	7.2525	7	1.1595	6.2428	7	NaN	NaN	0	NaN	NaN	0
P83731	60S ribosomal protein L24	RPL24	4	4	19.1	17.779	1.2937e-15	1.1403	18.809	10	1.0263	20.978	10	1.1403	20.196	8	1.1384	21.916	8	1.1281	14.105	2	0.90513	11.167	2
G3V1K3	Serum paraoxonase/arylesterase 2	PON2	4	4	13.1	41.527	2.9789e-12	1.1381	15.454	5	1.1561	13.573	5	1.1381	15.454	5	1.1561	13.573	5	NaN	NaN	0	NaN	NaN	0
Q9HC35	Echinoderm microtubule-associated protein-like 4	EML4	4	4	5.7	108.91	3.0495e-14	1.1355	7.738	3	1.0533	4.9669	3	1.1355	7.738	3	1.0533	4.9669	3	NaN	NaN	0	NaN	NaN	0
Q9Y450	HBS1-like protein	HBS1L	4	4	5.6	75.472	5.5649e-11	1.1306	21.042	3	1.0021	21.579	3	1.1306	21.042	3	1.0021	21.579	3	NaN	NaN	0	NaN	NaN	0
P43307	Translocon-associated protein subunit alpha	SSR1	4	4	22.4	32.235	5.5535e-27	1.1265	17.237	3	1.065	26.991	3	1.1265	17.237	3	1.065	26.991	3	NaN	NaN	0	NaN	NaN	0
Q9BVC6	Transmembrane protein 109	TMEM109	4	4	12.8	26.21	1.9056e-26	1.121	11.837	7	1.0849	18.33	7	1.121	13.179	5	1.0849	20.786	5	1.0808	9.1871	2	1.1223	15.328	2
Q13155	Aminoacyl tRNA synthase complex-interacting multifunctional protein 2	AIMP2	4	4	11.6	35.348	3.1516e-12	1.1201	5.8575	6	1.1117	9.3673	6	1.1194	5.2143	4	1.0789	11.05	4	1.1687	6.4608	2	1.1279	7.1923	2
Q9BXW7	Cat eye syndrome critical region protein 5	CECR5	4	4	12.3	46.321	2.9393e-11	1.1176	28.71	3	1.6819	20.867	3	1.0141	13.752	2	1.4955	27.907	2	1.6191	NaN	1	1.6819	NaN	1
P11166	Solute carrier family 2, facilitated glucose transporter member 1	SLC2A1	4	4	7.3	54.083	1.9485e-19	1.1176	24.276	17	1.1092	20.259	17	1.1591	26.145	14	1.135	7.5756	14	1.0669	4.3073	3	0.72856	15.425	3
Q86W34	Archaemetzincin-2	AMZ2	4	4	11.1	41.263	2.4542e-08	1.1161	10.251	3	0.93994	11.31	3	1.1327	2.0876	2	0.99947	15.188	2	0.9502	NaN	1	0.93994	NaN	1
O75608	Acyl-protein thioesterase 1	LYPLA1	4	4	21.7	24.669	3.0632e-12	1.1154	17	6	1.1079	31.875	6	0.93765	9.383	3	0.86139	5.9901	3	1.2505	4.9783	3	1.6164	11.78	3
B4E2P2	Translocon-associated protein subunit gamma	SSR3	4	4	15.2	22.61	5.5764e-13	1.1134	10.208	7	1.0914	12.106	7	1.0899	9.9905	6	1.1072	12.058	6	1.2546	NaN	1	0.95981	NaN	1
O15269	Serine palmitoyltransferase 1	SPTLC1	4	4	8.2	52.743	5.6617e-21	1.112	11.677	5	1.1493	15.368	5	1.112	11.677	5	1.1493	15.368	5	NaN	NaN	0	NaN	NaN	0
J3KN00	NADH dehydrogenase [ubiquinone] 1 alpha subcomplex subunit 13	NDUFA13	4	4	19.4	25.821	2.3813e-44	1.111	4.4782	5	1.1906	9.0549	5	1.1112	4.5646	4	1.2318	10.371	4	1.0658	NaN	1	1.1906	NaN	1
Q12959-2	Disks large homolog 1	DLG1	4	4	6.2	103.32	4.8007e-07	1.1099	9.6142	3	1.0577	33.631	3	1.1099	9.6142	3	1.0577	33.631	3	NaN	NaN	0	NaN	NaN	0
O15294	UDP-N-acetylglucosamine--peptide N-acetylglucosaminyltransferase 110 kDa subunit	OGT	4	4	4.8	116.92	1.5025e-12	1.1093	10.374	4	1.0685	4.3594	4	1.1093	10.374	4	1.0685	4.3594	4	NaN	NaN	0	NaN	NaN	0
Q5VY93	Rho guanine nucleotide exchange factor 2	ARHGEF2	4	4	7.4	111.49	2.2003e-10	1.1073	19.254	2	0.97213	4.4726	2	1.1073	19.254	2	0.97213	4.4726	2	NaN	NaN	0	NaN	NaN	0
Q9NUQ2	1-acyl-sn-glycerol-3-phosphate acyltransferase epsilon	AGPAT5	4	4	11.5	42.072	4.9529e-11	1.1072	1.62	3	1.057	14.846	3	1.1072	1.62	3	1.057	14.846	3	NaN	NaN	0	NaN	NaN	0
Q8IV08	Phospholipase D3	PLD3	4	4	8.4	54.705	4.272e-15	1.1033	44.91	8	0.98103	12.496	8	1.1033	44.91	8	0.98103	12.496	8	NaN	NaN	0	NaN	NaN	0
Q96AG4	Leucine-rich repeat-containing protein 59	LRRC59	4	4	16.3	34.93	1.6578e-19	1.1018	12.629	5	0.97113	17.121	5	1.1018	12.629	5	0.97113	17.121	5	NaN	NaN	0	NaN	NaN	0
Q99615	DnaJ homolog subfamily C member 7	DNAJC7	4	4	7.1	56.44	3.3202e-09	1.1011	82.262	4	0.93195	10.901	4	1.1011	82.262	4	0.93195	10.901	4	NaN	NaN	0	NaN	NaN	0
Q9NX40	OCIA domain-containing protein 1	OCIAD1	4	4	11.4	27.626	6.1e-11	1.0996	13.719	3	0.95995	13.072	3	1.0996	13.719	3	0.95995	13.072	3	NaN	NaN	0	NaN	NaN	0
Q9UK99	F-box only protein 3	FBXO3	4	4	11.5	54.56	8.6061e-09	1.0986	22.439	3	1.084	31.619	3	1.0986	22.439	3	1.084	31.619	3	NaN	NaN	0	NaN	NaN	0
P46776	60S ribosomal protein L27a	RPL27A	4	4	25.7	16.561	1.3238e-13	1.0985	12.483	7	1.0821	15.814	7	1.091	13.669	6	1.0609	13.726	6	1.1421	NaN	1	1.42	NaN	1
Q9NP79	Vacuolar protein sorting-associated protein VTA1 homolog	VTA1	4	4	13.4	33.879	2.7505e-12	1.0911	15.231	4	1.0248	27.349	4	1.0911	15.231	4	1.0248	27.349	4	NaN	NaN	0	NaN	NaN	0
P62266	40S ribosomal protein S23	RPS23	4	4	21.7	15.807	3.6182e-39	1.0877	55.954	7	1.0179	7.396	7	1.0877	65.486	5	1.0132	2.6797	5	1.1862	27.619	2	1.1452	10.228	2
Q9Y2S7	Polymerase delta-interacting protein 2	POLDIP2	4	4	13.6	42.033	4.5547e-11	1.0858	4.3133	4	0.93889	10.182	4	1.0858	4.3133	4	0.93889	10.182	4	NaN	NaN	0	NaN	NaN	0
B5MC82	D-dopachrome decarboxylase-like protein	DDTL	4	4	24.1	17.718	4.585e-16	1.0835	10.433	6	0.99267	16.285	6	1.0748	11.618	5	0.9872	17.941	5	1.0923	NaN	1	1.0826	NaN	1
Q8IUR7	Armadillo repeat-containing protein 8	ARMC8	4	4	6.1	75.509	6.6134e-11	1.0813	26.527	3	0.97699	4.5769	3	1.0813	26.527	3	0.97699	4.5769	3	NaN	NaN	0	NaN	NaN	0
E7EP08	Thromboxane-A synthase	TBXAS1	4	4	8.3	65.777	2.2061e-10	1.0804	8.1995	3	1.229	38.363	2	1.0804	8.1995	3	1.229	38.363	2	NaN	NaN	0	NaN	NaN	0
P49207	60S ribosomal protein L34	RPL34	4	4	21.4	13.293	2.6107e-13	1.0803	24.329	7	1.0842	38.558	7	1.0961	26.651	6	1.0909	42.238	6	0.9926	NaN	1	0.92195	NaN	1
P46778	60S ribosomal protein L21	RPL21	4	4	20.6	18.565	1.5727e-09	1.079	4.2913	4	1.0027	13.951	4	1.079	4.2913	4	1.0027	13.951	4	NaN	NaN	0	NaN	NaN	0
O75964	ATP synthase subunit g, mitochondrial	ATP5L	4	4	42.7	11.428	1.2425e-44	1.0784	17.459	6	1.0721	68.814	6	1.1076	15.717	4	1.1488	84.879	4	0.93474	16.567	2	1.043	7.9242	2
Q8WYP5-2	Protein ELYS	AHCTF1	4	4	2.9	256	3.1821e-154	1.0777	NaN	1	1.1182	NaN	1	1.0777	NaN	1	1.1182	NaN	1	NaN	NaN	0	NaN	NaN	0
Q9Y6C9	Mitochondrial carrier homolog 2	MTCH2	4	4	15.8	33.331	1.7877e-08	1.0738	3.6008	5	1.2039	17.4	5	1.0738	3.6008	5	1.2039	17.4	5	NaN	NaN	0	NaN	NaN	0
Q10589	Bone marrow stromal antigen 2	BST2	4	4	18.3	19.769	7.1935e-34	1.0717	17.075	25	1.1313	11.349	25	1.0434	18.301	15	1.1532	10.502	15	1.1452	15.239	10	1.1152	12.176	10
Q13395	Probable methyltransferase TARBP1	TARBP1	4	4	2.7	181.67	2.4749e-08	1.0695	13.68	2	1.0938	51.031	2	1.0695	13.68	2	1.0938	51.031	2	NaN	NaN	0	NaN	NaN	0
J3QRU1	Tyrosine-protein kinase Yes	YES1	4	4	6.2	61.386	1.0738e-09	1.0691	9.5772	6	1.1922	9.7546	6	1.0014	11.97	3	1.2011	8.5663	3	1.1038	7.7826	3	1.1834	10.849	3
P33908	Mannosyl-oligosaccharide 1,2-alpha-mannosidase IA	MAN1A1	4	4	4.9	72.968	3.077e-09	1.0648	26.725	6	1.1242	23.102	6	1.0648	21.451	4	1.1242	10.237	4	0.98928	46.681	2	1.0213	47.389	2
Q14677-3	Clathrin interactor 1	CLINT1	4	4	7.9	70.294	4.7076e-10	1.0633	14.046	5	1.2325	14.432	5	1.0633	14.046	5	1.2325	14.432	5	NaN	NaN	0	NaN	NaN	0
Q9H0A0	N-acetyltransferase 10	NAT10	4	4	4.8	115.73	5.3625e-11	1.0625	11.1	7	1.0892	15.68	7	1.0625	11.1	7	1.0892	15.68	7	NaN	NaN	0	NaN	NaN	0
Q96DV4	39S ribosomal protein L38, mitochondrial	MRPL38	4	4	9.7	44.596	2.6504e-09	1.0617	14.637	3	1.2071	6.6437	3	1.0617	14.637	3	1.2071	6.6437	3	NaN	NaN	0	NaN	NaN	0
O14949	Cytochrome b-c1 complex subunit 8	UQCRQ	4	4	45.1	9.9062	2.9973e-20	1.0588	6.1118	5	1.0913	6.497	5	1.0588	6.1118	5	1.0913	6.497	5	NaN	NaN	0	NaN	NaN	0
O60711-2	Leupaxin	LPXN	4	4	12.5	43.749	7.4508e-11	1.0585	8.0645	4	1.1139	10.764	4	1.0864	3.4231	3	1.1018	12.958	3	0.92162	NaN	1	1.1263	NaN	1
Q9NZW5	MAGUK p55 subfamily member 6	MPP6	4	4	7.8	61.116	1.7535e-11	1.0562	NaN	1	1.2037	NaN	1	1.0562	NaN	1	1.2037	NaN	1	NaN	NaN	0	NaN	NaN	0
O60496	Docking protein 2	DOK2	4	4	11.9	45.378	2.2006e-17	1.0532	7.7595	2	1.2946	14.09	2	1.0532	7.7595	2	1.2946	14.09	2	NaN	NaN	0	NaN	NaN	0
O76031	ATP-dependent Clp protease ATP-binding subunit clpX-like, mitochondrial	CLPX	4	4	8.2	69.223	5.5692e-09	1.0516	34.943	3	0.9276	21.83	3	1.0516	34.943	3	0.9276	21.83	3	NaN	NaN	0	NaN	NaN	0
P10768	S-formylglutathione hydrolase	ESD	4	4	20.9	31.462	2.0838e-19	1.0515	16.081	5	1.0542	22.861	5	1.0515	16.081	5	1.0542	22.861	5	NaN	NaN	0	NaN	NaN	0
Q9UP83-2	Conserved oligomeric Golgi complex subunit 5	COG5	4	4	4.5	94.9	3.9459e-09	1.0504	4.6941	3	1.1263	7.9871	3	1.0504	4.6941	3	1.1263	7.9871	3	NaN	NaN	0	NaN	NaN	0
Q9UMX0	Ubiquilin-1	UBQLN1	4	4	12.4	62.518	1.1432e-26	1.0499	41.742	6	0.98146	20.419	6	1.0499	41.742	6	0.98146	20.419	6	NaN	NaN	0	NaN	NaN	0
P30519	Heme oxygenase 2	HMOX2	4	4	11.7	36.032	1.7239e-52	1.0493	15.844	6	1.0085	18.309	6	1.0493	15.844	6	1.0085	18.309	6	NaN	NaN	0	NaN	NaN	0
Q9NPQ8-3	Synembryn-A	RIC8A	4	4	11	60.372	3.208e-20	1.049	NaN	1	1.0601	NaN	1	1.049	NaN	1	1.0601	NaN	1	NaN	NaN	0	NaN	NaN	0
Q96IU4	Abhydrolase domain-containing protein 14B	ABHD14B	4	4	19	22.345	3.7149e-10	1.0405	4.3893	3	0.95933	5.1005	3	1.051	1.4246	2	0.91945	6.004	2	0.97605	NaN	1	0.96559	NaN	1
Q9NQ88	Probable fructose-2,6-bisphosphatase TIGAR	TIGAR	4	4	21.9	30.062	2.691e-09	1.0403	1.294	2	1.0271	1.8483	2	1.0403	1.294	2	1.0271	1.8483	2	NaN	NaN	0	NaN	NaN	0
Q07866-9	Kinesin light chain 1	KLC1	4	4	5.8	72.397	6.8086e-16	1.0372	28.182	3	0.86319	19.281	3	1.0372	28.182	3	0.86319	19.281	3	NaN	NaN	0	NaN	NaN	0
E5RJD8	Tubulin-specific chaperone A	TBCA	4	4	32.8	14.306	5.2359e-11	1.0363	7.2286	4	0.96968	5.3124	4	1.0363	7.2286	4	0.96968	5.3124	4	NaN	NaN	0	NaN	NaN	0
P09619	Platelet-derived growth factor receptor beta	PDGFRB	4	4	4.3	123.97	2.894e-08	1.0346	21.118	5	1.0304	34.415	5	0.90713	16.258	4	0.89397	18.904	4	1.2903	NaN	1	1.7517	NaN	1
Q13618	Cullin-3	CUL3	4	4	5.5	88.929	3.7181e-10	1.0325	18.051	4	1.0799	17.154	4	1.0325	18.051	4	1.0799	17.154	4	NaN	NaN	0	NaN	NaN	0
Q9BX68	Histidine triad nucleotide-binding protein 2, mitochondrial	HINT2	4	4	28.8	17.162	1.4174e-18	1.0303	14.476	7	1.0483	19.164	7	1.0303	13.09	5	1.0362	12.632	5	1.1064	17.132	2	1.2711	27.256	2
Q9BV20	Methylthioribose-1-phosphate isomerase	MRI1	4	4	13.8	39.149	8.9398e-13	1.0295	61.238	6	1.5157	95.272	6	1.074	67.218	5	1.586	70.905	5	0.63556	NaN	1	0.32828	NaN	1
Q14320	Protein FAM50A	FAM50A	4	4	15	40.241	4.7846e-08	1.0255	31.221	2	0.89637	21.279	2	1.0255	31.221	2	0.89637	21.279	2	NaN	NaN	0	NaN	NaN	0
Q13630	GDP-L-fucose synthase	TSTA3	4	4	11.5	35.892	3.9379e-10	1.0247	19.082	6	0.90697	17.728	6	1.0289	20.98	5	0.84802	17.543	5	1.0205	NaN	1	1.0319	NaN	1
P08574	Cytochrome c1, heme protein, mitochondrial	CYC1	4	4	20.9	35.422	2.5872e-36	1.0218	26.243	10	0.86282	42.839	10	0.90668	29.413	8	0.91208	19.869	8	1.066	4.3708	2	0.37533	50.342	2
Q9Y5Q8-3	General transcription factor 3C polypeptide 5	GTF3C5	4	4	8.2	60.368	3.9668e-11	1.0199	20.121	4	1.0495	12.67	4	1.0199	20.121	4	1.0495	12.67	4	NaN	NaN	0	NaN	NaN	0
Q9UKX7	Nuclear pore complex protein Nup50	NUP50	4	4	14.7	50.144	9.4852e-119	1.0155	23.347	2	0.97143	18.906	2	1.0155	23.347	2	0.97143	18.906	2	NaN	NaN	0	NaN	NaN	0
Q96S59	Ran-binding protein 9	RANBP9	4	4	7	77.846	8.8633e-14	1.0107	20.48	3	0.9192	10.369	3	1.0107	20.48	3	0.9192	10.369	3	NaN	NaN	0	NaN	NaN	0
Q04446	1,4-alpha-glucan-branching enzyme	GBE1	4	4	8.3	80.473	1.2569e-14	1.0102	10.551	2	0.91263	13.392	2	1.0102	10.551	2	0.91263	13.392	2	NaN	NaN	0	NaN	NaN	0
P04080	Cystatin-B	CSTB	4	4	52	11.139	7.5735e-17	1.0066	13.055	5	1.0655	7.3944	5	1.0066	13.055	5	1.0655	7.3944	5	NaN	NaN	0	NaN	NaN	0
Q01130	Serine/arginine-rich splicing factor 2	SRSF2	4	4	18.1	25.476	1.5759e-35	1.0037	21.971	7	1.0221	23.884	7	1.0037	21.971	7	1.0221	23.884	7	NaN	NaN	0	NaN	NaN	0
P55263	Adenosine kinase	ADK	4	4	10.2	40.545	2.9982e-12	1.0031	6.3697	4	1.0078	7.8534	4	1.0031	6.3697	4	1.0078	7.8534	4	NaN	NaN	0	NaN	NaN	0
Q5VUA4	Zinc finger protein 318	ZNF318	4	4	2.1	251.11	1.9958e-23	1.0017	NaN	1	1.0289	NaN	1	1.0017	NaN	1	1.0289	NaN	1	NaN	NaN	0	NaN	NaN	0
Q7Z3U7	Protein MON2 homolog	MON2	4	4	2.4	190.48	1.2795e-12	1.0012	8.4016	4	0.98785	16.816	4	1.0012	8.4016	4	0.98785	16.816	4	NaN	NaN	0	NaN	NaN	0
Q8N5K1	CDGSH iron-sulfur domain-containing protein 2	CISD2	4	4	36.3	15.278	2.5565e-12	1.0011	51.053	3	1.0643	4.6197	3	1.0011	51.053	3	1.0643	4.6197	3	NaN	NaN	0	NaN	NaN	0
F5H5R8	Arylamine N-acetyltransferase 1	NAT1	4	4	10.5	40.845	7.7541e-12	0.9969	23.888	6	0.89524	5.6025	6	1.1473	23.564	5	0.90743	6.2516	5	0.7954	NaN	1	0.88321	NaN	1
Q8IZV5	Retinol dehydrogenase 10	RDH10	4	4	10	38.087	1.5994e-11	0.99669	12.311	8	1.1368	30.84	8	1.0691	15.493	5	1.083	40.381	5	0.98949	1.5861	3	1.2285	4.6449	3
Q15904	V-type proton ATPase subunit S1	ATP6AP1	4	4	11.1	52.025	5.4127e-10	0.99217	7.7048	4	1.1741	17.746	4	0.99217	7.7048	4	1.1741	17.746	4	NaN	NaN	0	NaN	NaN	0
P61803	Dolichyl-diphosphooligosaccharide--protein glycosyltransferase subunit DAD1	DAD1	4	4	29.2	12.497	7.163e-12	0.992	26.502	6	0.86843	41.609	6	1.0824	17.331	5	0.88567	38.604	5	0.594	NaN	1	0.57784	NaN	1
Q07812-2	Apoptosis regulator BAX	BAX	4	4	25.7	24.22	4.6547e-12	0.98987	7.9654	7	1.0683	8.5862	7	0.98987	9.1128	5	1.034	6.5513	5	1.0333	6.6797	2	1.1527	10.537	2
Q9BPW8	Protein NipSnap homolog 1	NIPSNAP1	4	4	12.3	33.31	1.08e-10	0.98919	19.654	10	1.0293	80.648	10	0.91022	14.671	6	1.0045	102.74	6	1.2329	20.887	4	1.4216	43.604	4
J3KPU0	[Pyruvate dehydrogenase [acetyl-transferring]]-phosphatase 1, mitochondrial	PDP1	4	4	7.5	63.695	1.2238e-13	0.98768	16.795	5	1.0461	25.333	5	0.9701	12.372	4	1.0327	15.397	4	1.342	NaN	1	1.6679	NaN	1
Q3ZCQ8-2	Mitochondrial import inner membrane translocase subunit TIM50	TIMM50	4	4	10.3	50.464	5.3595e-28	0.9872	18.55	4	1.1713	9.368	4	1.0658	20.646	3	1.1682	10.635	3	0.91441	NaN	1	1.1818	NaN	1
Q5QJE6	Deoxynucleotidyltransferase terminal-interacting protein 2	DNTTIP2	4	4	7.1	84.468	3.1632e-54	0.98335	NaN	1	1.0828	NaN	1	0.98335	NaN	1	1.0828	NaN	1	NaN	NaN	0	NaN	NaN	0
Q5VV89	Microsomal glutathione S-transferase 3	MGST3	4	4	21.7	18.416	5.5674e-39	0.98079	13.408	5	0.99173	12.764	5	0.97064	11.205	4	0.97714	5.4792	4	1.1408	NaN	1	1.2959	NaN	1
Q8TCJ2	Dolichyl-diphosphooligosaccharide--protein glycosyltransferase subunit STT3B	STT3B	4	4	4.7	93.673	5.7579e-12	0.9793	14.037	12	0.94609	8.4565	12	0.9793	14.037	12	0.94609	8.4565	12	NaN	NaN	0	NaN	NaN	0
Q8WXI9	Transcriptional repressor p66-beta	GATAD2B	4	4	12.1	65.26	4.9102e-30	0.97815	NaN	1	1.3608	NaN	1	0.97815	NaN	1	1.3608	NaN	1	NaN	NaN	0	NaN	NaN	0
Q9HAB8	Phosphopantothenate--cysteine ligase	PPCS	4	4	11.9	34.005	1.1462e-09	0.97742	71.899	4	0.83922	71.238	4	0.97742	71.899	4	0.83922	71.238	4	NaN	NaN	0	NaN	NaN	0
A6NFQ2	Protein FAM115C	FAM115C	4	4	5.8	100.9	7.4559e-11	0.97628	27.658	5	0.95777	34.172	5	0.94578	31.181	4	0.95345	38.85	4	1.0658	NaN	1	1.1439	NaN	1
Q9Y697	Cysteine desulfurase, mitochondrial	NFS1	4	4	9	50.195	6.5818e-14	0.97571	16.751	10	1.235	27.827	10	0.93708	5.8439	6	0.99926	27.412	6	1.1565	20.985	4	1.5451	11.205	4
Q92542	Nicastrin	NCSTN	4	4	5.9	78.41	1.7168e-09	0.9741	23.156	4	1.0007	15.407	4	0.9741	23.156	4	1.0007	15.407	4	NaN	NaN	0	NaN	NaN	0
Q9Y228	TRAF3-interacting JNK-activating modulator	TRAF3IP3	4	4	7.8	63.626	4.1846e-08	0.97198	38.424	6	1.1253	32.115	6	0.92948	41.319	5	1.1177	34.468	5	1.0164	NaN	1	1.133	NaN	1
B3KVR1	Small nuclear ribonucleoprotein-associated protein	SNRPN	4	4	12.7	25.075	3.4015e-08	0.96994	7.9561	5	0.98673	9.5483	5	0.96994	7.9561	5	0.98673	9.5483	5	NaN	NaN	0	NaN	NaN	0
A6NIW2	Dedicator of cytokinesis protein 11	DOCK11	4	4	2.4	238.1	3.3164e-08	0.96844	2.0094	3	1.0103	18.939	3	0.96844	2.0094	3	1.0103	18.939	3	NaN	NaN	0	NaN	NaN	0
F5H740	Voltage-dependent anion-selective channel protein 3	VDAC3	4	4	11.6	30.757	6.8566e-59	0.96792	12.993	14	1.0101	12.556	14	1.0118	13.754	9	0.99063	13.547	9	0.87595	9.5439	5	1.0306	11.043	5
Q12768	WASH complex subunit strumpellin	KIAA0196	4	4	3.6	134.28	1.1798e-11	0.9643	13.668	3	0.91522	23.082	3	0.9643	13.668	3	0.91522	23.082	3	NaN	NaN	0	NaN	NaN	0
Q86U42	Polyadenylate-binding protein 2	PABPN1	4	4	26.1	32.749	4.1634e-32	0.96225	9.4628	4	1.0209	24.807	5	0.98777	4.7365	3	1.03	11.706	4	0.82826	NaN	1	0.62709	NaN	1
P46087-4	Putative ribosomal RNA methyltransferase NOP2	NOP2	4	4	5.2	92.859	4.0368e-37	0.96121	NaN	1	1.0241	NaN	1	0.96121	NaN	1	1.0241	NaN	1	NaN	NaN	0	NaN	NaN	0
Q7Z3D6-2	UPF0317 protein C14orf159, mitochondrial	C14orf159	4	4	7.1	66.926	7.6182e-10	0.95838	18.037	3	0.81063	6.2703	3	0.95838	18.037	3	0.81063	6.2703	3	NaN	NaN	0	NaN	NaN	0
E7EPK6	40S ribosomal protein S24	RPS24	4	4	14.5	32.43	1.5385e-16	0.95593	16.854	4	0.91534	12.809	4	0.95593	16.854	4	0.91534	12.809	4	NaN	NaN	0	NaN	NaN	0
Q5VZM2	Ras-related GTP-binding protein B	RRAGB	4	4	10.2	43.25	1.7623e-08	0.95545	NaN	1	1.3481	NaN	1	0.95545	NaN	1	1.3481	NaN	1	NaN	NaN	0	NaN	NaN	0
Q9H8S9	MOB kinase activator 1A	MOB1A	4	4	19.4	25.079	1.9102e-21	0.95357	13.553	5	0.83764	45.264	5	0.95357	13.553	5	0.83764	45.264	5	NaN	NaN	0	NaN	NaN	0
Q96B97	SH3 domain-containing kinase-binding protein 1	SH3KBP1	4	4	10.1	73.125	6.7909e-33	0.94431	4.4018	3	1.1382	19.007	3	0.94431	4.4018	3	1.1382	19.007	3	NaN	NaN	0	NaN	NaN	0
Q96RQ3	Methylcrotonoyl-CoA carboxylase subunit alpha, mitochondrial	MCCC1	4	4	8.3	80.472	9.2013e-11	0.94285	15.398	4	1.4547	66.738	4	0.94285	15.398	4	1.4547	66.738	4	NaN	NaN	0	NaN	NaN	0
Q96GM5	SWI/SNF-related matrix-associated actin-dependent regulator of chromatin subfamily D member 1	SMARCD1	4	4	11.3	58.232	3.6375e-07	0.93874	23.81	3	1.6086	36.395	3	0.93874	23.81	3	1.6086	36.395	3	NaN	NaN	0	NaN	NaN	0
Q9Y3A5	Ribosome maturation protein SBDS	SBDS	4	4	14.8	28.763	4.4046e-13	0.93711	22.265	3	1.1241	26.863	3	0.93711	22.265	3	1.1241	26.863	3	NaN	NaN	0	NaN	NaN	0
Q6VEQ5	WAS protein family homolog 2	WASH2P	4	4	7.5	50.311	5.0245e-08	0.93658	5.3635	2	1.0011	11.542	2	0.93658	5.3635	2	1.0011	11.542	2	NaN	NaN	0	NaN	NaN	0
O43488	Aflatoxin B1 aldehyde reductase member 2	AKR7A2	4	4	15.9	39.589	1.5004e-22	0.93647	5.9462	8	0.98858	9.4251	8	0.90487	5.6187	7	0.97033	5.4623	7	1.0064	NaN	1	1.2091	NaN	1
Q9NR45	Sialic acid synthase	NANS	4	4	13.6	40.307	6.1877e-26	0.9335	9.3435	4	1.0352	8.2082	4	0.9335	9.3435	4	1.0352	8.2082	4	NaN	NaN	0	NaN	NaN	0
E7EWR4	Cleavage stimulation factor subunit 2	CSTF2	4	4	12.1	62.942	1.3259e-16	0.93344	17.261	5	0.91017	19.386	5	0.93344	17.261	5	0.91017	19.386	5	NaN	NaN	0	NaN	NaN	0
Q6IBS0	Twinfilin-2	TWF2	4	4	14.6	39.548	5.403e-23	0.93291	8.308	4	1.0042	11.808	4	0.93291	8.308	4	1.0042	11.808	4	NaN	NaN	0	NaN	NaN	0
P10599	Thioredoxin	TXN	4	4	39	11.737	1.9673e-11	0.92992	16.8	8	0.8627	48.624	8	0.94523	16.654	6	0.8627	54.336	6	0.83324	13.93	2	0.82093	26.203	2
Q9UNN5	FAS-associated factor 1	FAF1	4	4	10	73.953	8.9221e-11	0.92896	18.021	4	0.9493	8.8425	4	0.92896	18.021	4	0.9493	8.8425	4	NaN	NaN	0	NaN	NaN	0
B4DQJ1	U5 small nuclear ribonucleoprotein 40 kDa protein	SNRNP40	4	4	15.6	44.516	3.1333e-11	0.92628	21.848	5	0.96732	23.221	5	0.92628	21.848	5	0.96732	23.221	5	NaN	NaN	0	NaN	NaN	0
O75340	Programmed cell death protein 6	PDCD6	4	4	22.5	21.868	2.7251e-15	0.92564	15.198	4	0.94959	12.958	4	0.92564	15.198	4	0.94959	12.958	4	NaN	NaN	0	NaN	NaN	0
P98171-2	Rho GTPase-activating protein 4	ARHGAP4	4	4	4.9	109.39	5.0535e-12	0.92253	26.744	5	1.2461	27.761	5	0.92253	26.744	5	1.2461	27.761	5	NaN	NaN	0	NaN	NaN	0
O94903	Proline synthase co-transcribed bacterial homolog protein	PROSC	4	4	12	30.344	2.9483e-08	0.92227	8.5998	3	1.0666	17.233	3	0.87578	7.3149	2	0.93019	21.658	2	0.98645	NaN	1	1.0666	NaN	1
Q9NZL9	Methionine adenosyltransferase 2 subunit beta	MAT2B	4	4	13.5	37.551	5.0613e-16	0.91603	11.61	4	0.95185	19.046	4	0.91603	11.61	4	0.95185	19.046	4	NaN	NaN	0	NaN	NaN	0
P35869	Aryl hydrocarbon receptor	AHR	4	4	4.7	96.146	6.1999e-11	0.9154	16.353	5	1.1439	8.9541	5	0.86438	18.536	4	1.0903	8.4149	4	0.9154	NaN	1	1.2363	NaN	1
Q969N2	GPI transamidase component PIG-T	PIGT	4	4	6.9	65.699	2.4033e-07	0.91535	30.484	4	0.97789	18.616	4	0.91535	30.484	4	0.97789	18.616	4	NaN	NaN	0	NaN	NaN	0
Q6UXN9	WD repeat-containing protein 82	WDR82	4	4	15	35.079	1.5354e-21	0.91523	29.54	6	1.0277	21.708	6	0.91523	29.54	6	1.0277	21.708	6	NaN	NaN	0	NaN	NaN	0
P60468	Protein transport protein Sec61 subunit beta	SEC61B	4	4	41.7	9.9743	3.9496e-50	0.9137	5.0202	4	1.0094	7.974	4	0.9137	5.0202	4	1.0094	7.974	4	NaN	NaN	0	NaN	NaN	0
O15145	Actin-related protein 2/3 complex subunit 3	ARPC3	4	4	23.6	20.546	6.3727e-19	0.9068	32.254	5	0.89017	49.571	5	0.90168	31.969	3	0.86093	23.977	3	1.1336	9.6755	2	1.7796	7.7598	2
Q96S44	TP53-regulating kinase	TP53RK	4	4	19.4	28.16	2.5455e-11	0.90593	8.246	4	0.89176	14.832	4	0.90593	8.246	4	0.89176	14.832	4	NaN	NaN	0	NaN	NaN	0
P55011	Solute carrier family 12 member 2	SLC12A2	4	4	4.6	131.45	2.4997e-32	0.90482	NaN	1	1.275	NaN	1	0.90482	NaN	1	1.275	NaN	1	NaN	NaN	0	NaN	NaN	0
Q96HW7	Integrator complex subunit 4	INTS4	4	4	3.8	108.17	3.1803e-10	0.8956	20.802	4	0.93269	46.884	4	0.8956	20.802	4	0.93269	46.884	4	NaN	NaN	0	NaN	NaN	0
J3QK90	NSFL1 cofactor p47	NSFL1C	4	4	16.9	40.844	4.5394e-28	0.89556	14.634	3	1.0873	7.8322	3	0.89556	14.634	3	1.0873	7.8322	3	NaN	NaN	0	NaN	NaN	0
O00764	Pyridoxal kinase	PDXK	4	4	15.4	35.102	1.0695e-11	0.8947	15.015	5	0.95566	5.0772	5	0.8947	15.015	5	0.95566	5.0772	5	NaN	NaN	0	NaN	NaN	0
Q9Y6G9	Cytoplasmic dynein 1 light intermediate chain 1	DYNC1LI1	4	4	13.4	56.578	8.1422e-53	0.89417	10.133	2	0.99916	2.0432	2	0.89417	10.133	2	0.99916	2.0432	2	NaN	NaN	0	NaN	NaN	0
Q9HC38	Glyoxalase domain-containing protein 4	GLOD4	4	4	16	34.793	6.9777e-14	0.89353	18.379	3	0.86113	7.5392	3	0.89353	18.379	3	0.86113	7.5392	3	NaN	NaN	0	NaN	NaN	0
Q8TB72	Pumilio homolog 2	PUM2	4	4	3.6	114.21	1.3066e-12	0.89308	NaN	1	0.70093	NaN	1	0.89308	NaN	1	0.70093	NaN	1	NaN	NaN	0	NaN	NaN	0
Q96BI1	Solute carrier family 22 member 18	SLC22A18	4	4	9	44.845	1.2454e-10	0.88975	26.984	8	0.98072	22.862	8	0.99279	10.651	4	1.0131	5.2446	4	0.83235	29.406	4	0.77907	24.433	4
P23743	Diacylglycerol kinase alpha	DGKA	4	4	6.3	82.629	2.1575e-12	0.88959	16.443	5	0.84656	5.8756	5	0.88959	16.443	5	0.84656	5.8756	5	NaN	NaN	0	NaN	NaN	0
Q14139-2	Ubiquitin conjugation factor E4 A	UBE4A	4	4	4.8	123.52	1.8943e-50	0.88896	7.1586	4	0.96806	15.173	4	0.88896	7.1586	4	0.96806	15.173	4	NaN	NaN	0	NaN	NaN	0
Q96KC8	DnaJ homolog subfamily C member 1	DNAJC1	4	4	11	63.882	6.4647e-09	0.88717	8.884	4	0.82183	10.35	4	0.88717	8.884	4	0.82183	10.35	4	NaN	NaN	0	NaN	NaN	0
P50579	Methionine aminopeptidase 2	METAP2	4	4	7.5	52.891	1.3888e-09	0.88708	3.3206	4	0.83258	11.559	4	0.88708	3.3206	4	0.83258	11.559	4	NaN	NaN	0	NaN	NaN	0
A2RRP1	Neuroblastoma-amplified sequence	NBAS	4	4	1.6	268.57	1.0487e-16	0.88646	34.353	2	0.86985	26.519	2	0.88646	34.353	2	0.86985	26.519	2	NaN	NaN	0	NaN	NaN	0
Q6P2E9	Enhancer of mRNA-decapping protein 4	EDC4	4	4	5.8	151.66	6.9285e-53	0.88402	NaN	1	0.90893	NaN	1	0.88402	NaN	1	0.90893	NaN	1	NaN	NaN	0	NaN	NaN	0
Q92572	AP-3 complex subunit sigma-1	AP3S1	4	4	23.3	21.732	2.0207e-12	0.88358	16.37	5	1.0374	11.354	5	0.88358	16.37	5	1.0374	11.354	5	NaN	NaN	0	NaN	NaN	0
Q7Z434	Mitochondrial antiviral-signaling protein	MAVS	4	4	9.8	56.527	3.8151e-34	0.88267	20.011	5	0.92481	22.342	5	0.88267	20.011	5	0.92481	22.342	5	NaN	NaN	0	NaN	NaN	0
P53041	Serine/threonine-protein phosphatase 5	PPP5C	4	4	7.6	56.878	1.0466e-08	0.88092	5.274	4	0.76173	115.95	4	0.88092	5.274	4	0.76173	115.95	4	NaN	NaN	0	NaN	NaN	0
Q8TB61	Adenosine 3-phospho 5-phosphosulfate transporter 1	SLC35B2	4	4	10.4	47.514	3.7601e-09	0.87993	NaN	1	0.84524	NaN	1	0.87993	NaN	1	0.84524	NaN	1	NaN	NaN	0	NaN	NaN	0
E7EWS7	Ubiquitin-conjugating enzyme E2 L3	UBE2L3	4	4	18.9	24.003	1.5173e-15	0.87982	7.6997	5	0.77725	48.19	5	0.87982	7.6997	5	0.77725	48.19	5	NaN	NaN	0	NaN	NaN	0
Q8TBC4	NEDD8-activating enzyme E1 catalytic subunit	UBA3	4	4	8.6	51.852	1.508e-11	0.87965	43.499	4	1.0017	59.011	4	0.95028	14.897	3	1.1526	45.4	3	0.41067	NaN	1	0.51311	NaN	1
Q9HB07	UPF0160 protein MYG1, mitochondrial	C12orf10	4	4	12.2	42.449	1.4411e-11	0.87909	69.934	3	0.75713	62.68	3	0.87909	69.934	3	0.75713	62.68	3	NaN	NaN	0	NaN	NaN	0
F6RGB9	Runt-related transcription factor 2	RUNX2	4	4	8.6	62.039	1.0549e-08	0.8707	20.989	4	1.0017	27.105	4	0.88111	8.9063	3	0.91516	12.122	3	0.61799	NaN	1	1.5836	NaN	1
Q9Y5S1	Transient receptor potential cation channel subfamily V member 2	TRPV2	4	4	5.1	85.98	4.6476e-10	0.86952	23.225	4	0.94176	17.818	4	0.86952	23.225	4	0.94176	17.818	4	NaN	NaN	0	NaN	NaN	0
Q969S8	Histone deacetylase 10	HDAC10	4	4	7.5	71.444	6.884e-29	0.86575	6.7894	3	0.9241	17.318	3	0.86575	6.7894	3	0.9241	17.318	3	NaN	NaN	0	NaN	NaN	0
Q16513	Serine/threonine-protein kinase N2	PKN2	4	4	7.6	112.03	2.9354e-81	0.86461	NaN	1	0.80595	NaN	1	0.86461	NaN	1	0.80595	NaN	1	NaN	NaN	0	NaN	NaN	0
Q12979-2	Active breakpoint cluster region-related protein	ABR	4	4	5.5	93.706	1.2518e-18	0.86295	10.036	6	0.8628	14.887	6	0.86295	10.036	6	0.8628	14.887	6	NaN	NaN	0	NaN	NaN	0
Q969G3	SWI/SNF-related matrix-associated actin-dependent regulator of chromatin subfamily E member 1	SMARCE1	4	4	11.7	46.649	5.2188e-15	0.85781	20.808	2	0.83218	41.732	2	0.85781	20.808	2	0.83218	41.732	2	NaN	NaN	0	NaN	NaN	0
Q9UHY1	Nuclear receptor-binding protein	NRBP1	4	4	10.5	59.844	2.0385e-14	0.85605	16.404	3	0.89383	11.821	3	0.85605	16.404	3	0.89383	11.821	3	NaN	NaN	0	NaN	NaN	0
P41226	Ubiquitin-like modifier-activating enzyme 7	UBA7	4	4	5	111.69	2.9172e-13	0.85407	8.28	4	1.0219	5.5186	4	0.85407	8.28	4	1.0219	5.5186	4	NaN	NaN	0	NaN	NaN	0
O14497	AT-rich interactive domain-containing protein 1A	ARID1A	4	4	2.3	242.04	2.0783e-12	0.85395	4.9722	3	0.99656	0.70183	3	0.85395	4.9722	3	0.99656	0.70183	3	NaN	NaN	0	NaN	NaN	0
O43765	Small glutamine-rich tetratricopeptide repeat-containing protein alpha	SGTA	4	4	14.4	34.063	2.2865e-11	0.83906	4.6137	2	0.90662	10.712	2	0.83906	4.6137	2	0.90662	10.712	2	NaN	NaN	0	NaN	NaN	0
Q8IYB8	ATP-dependent RNA helicase SUPV3L1, mitochondrial	SUPV3L1	4	4	5.7	87.99	1.1616e-08	0.83893	18.334	3	0.89681	5.8734	3	0.83893	18.334	3	0.89681	5.8734	3	NaN	NaN	0	NaN	NaN	0
Q5LJA9	Ubiquitin carboxyl-terminal hydrolase isozyme L5	UCHL5	4	4	11.1	41.694	2.2655e-13	0.838	23.443	5	0.64926	43.416	5	0.838	23.443	5	0.64926	43.416	5	NaN	NaN	0	NaN	NaN	0
P10253	Lysosomal alpha-glucosidase	GAA	4	4	4.4	105.32	7.3664e-10	0.83723	15.434	5	0.88422	13.455	5	0.83723	15.434	5	0.88422	13.455	5	NaN	NaN	0	NaN	NaN	0
Q9Y6W5	Wiskott-Aldrich syndrome protein family member 2	WASF2	4	4	9.6	54.283	1.6745e-12	0.83637	22.164	5	0.9067	17.1	5	0.85186	12.62	3	0.9067	16.902	3	0.67275	23.87	2	1.0011	15.231	2
B4DFQ6	Acyl-CoA synthetase family member 2, mitochondrial	ACSF2	4	4	8.1	70.622	1.3147e-09	0.83074	57	5	0.81769	54.437	5	0.61475	47.547	4	0.72703	24.356	4	1.5199	NaN	1	2.2094	NaN	1
Q15750	TGF-beta-activated kinase 1 and MAP3K7-binding protein 1	TAB1	4	4	9.7	54.643	2.9598e-12	0.82324	17.328	4	1.5106	27.46	4	0.82324	17.328	4	1.5106	27.46	4	NaN	NaN	0	NaN	NaN	0
F5H5E4	Branched-chain-amino-acid aminotransferase	BCAT1	4	4	10.6	44.131	2.2889e-13	0.82275	25.516	4	0.68982	33.42	4	0.82275	25.516	4	0.68982	33.42	4	NaN	NaN	0	NaN	NaN	0
Q7L2H7	Eukaryotic translation initiation factor 3 subunit M	EIF3M	4	4	14.2	42.502	4.0339e-22	0.80559	23.379	4	0.78576	11.699	4	0.80559	23.379	4	0.78576	11.699	4	NaN	NaN	0	NaN	NaN	0
P61962	DDB1- and CUL4-associated factor 7	DCAF7	4	4	12.6	38.926	1.8945e-14	0.80135	29.039	5	1.0376	18.521	5	0.89321	31.867	4	1.1395	19.711	4	0.80135	NaN	1	1.0261	NaN	1
P25774	Cathepsin S	CTSS	4	4	11.2	37.495	3.4446e-13	0.79894	18.541	4	1.0013	70.85	4	0.79894	18.541	4	1.0013	70.85	4	NaN	NaN	0	NaN	NaN	0
P61106	Ras-related protein Rab-14	RAB14	4	4	18.6	23.897	3.5187e-10	0.79049	11.31	4	0.74112	15.781	4	0.80861	13.136	3	0.70983	5.0958	3	0.77278	NaN	1	0.98927	NaN	1
Q15404	Ras suppressor protein 1	RSU1	4	4	14.8	31.54	3.4419e-11	0.78932	8.614	4	0.83775	15.212	4	0.78932	8.614	4	0.83775	15.212	4	NaN	NaN	0	NaN	NaN	0
Q16186	Proteasomal ubiquitin receptor ADRM1	ADRM1	4	4	11.8	42.153	4.1513e-21	0.7882	27.81	4	0.85269	17.71	4	0.64225	30.883	3	0.76582	19.499	3	0.96732	NaN	1	0.94941	NaN	1
P18754-2	Regulator of chromosome condensation	RCC1	4	4	10.2	48.145	3.8558e-75	0.78387	11.48	5	0.95174	12.055	5	0.77375	12.42	4	0.93079	12.941	4	0.89353	NaN	1	1.0546	NaN	1
Q92890-1	Ubiquitin fusion degradation protein 1 homolog	UFD1L	4	4	12.8	38.725	5.3765e-12	0.78076	9.6776	4	0.79893	10.816	4	0.78076	9.6776	4	0.79893	10.816	4	NaN	NaN	0	NaN	NaN	0
Q8WVM8	Sec1 family domain-containing protein 1	SCFD1	4	4	10	72.379	3.2321e-79	0.78049	4.9481	4	0.71799	21.611	4	0.78049	4.9481	4	0.71799	21.611	4	NaN	NaN	0	NaN	NaN	0
P16930	Fumarylacetoacetase	FAH	4	4	13.4	46.374	5.2566e-10	0.75486	13.885	3	1.043	58.948	3	0.75486	13.885	3	1.043	58.948	3	NaN	NaN	0	NaN	NaN	0
P43034	Platelet-activating factor acetylhydrolase IB subunit alpha	PAFAH1B1	4	4	11.5	46.637	1.3905e-14	0.75142	22.424	4	1.0688	38.158	4	0.75142	22.424	4	1.0688	38.158	4	NaN	NaN	0	NaN	NaN	0
Q9Y2U8	Inner nuclear membrane protein Man1	LEMD3	4	4	4.3	99.996	9.6826e-10	0.75138	48.462	4	0.90475	38.119	4	0.75138	48.462	4	0.90475	38.119	4	NaN	NaN	0	NaN	NaN	0
Q15428	Splicing factor 3A subunit 2	SF3A2	4	4	8.4	49.255	1.4134e-11	0.74153	12.963	5	1.3543	21.238	5	0.74153	12.122	3	1.3543	24.937	3	0.72905	17.739	2	1.1693	21.78	2
P68402	Platelet-activating factor acetylhydrolase IB subunit beta	PAFAH1B2	4	4	25.3	25.569	6.4894e-16	0.74072	19.526	5	0.80365	28.189	5	0.74072	19.526	5	0.80365	28.189	5	NaN	NaN	0	NaN	NaN	0
P43487	Ran-specific GTPase-activating protein	RANBP1	4	4	32.3	23.31	2.9075e-11	0.73665	31.017	5	0.89724	52.825	6	0.80676	35.045	4	0.88198	51.543	5	0.71967	NaN	1	1.5187	NaN	1
P21980	Protein-glutamine gamma-glutamyltransferase 2	TGM2	4	4	6.8	77.328	7.1474e-12	0.72943	10.99	4	0.67479	20.715	4	0.72943	10.99	4	0.67479	20.715	4	NaN	NaN	0	NaN	NaN	0
Q9NQG5	Regulation of nuclear pre-mRNA domain-containing protein 1B	RPRD1B	4	4	16.9	36.899	3.831e-18	0.7162	18.792	3	0.69872	19.763	3	0.7162	18.792	3	0.69872	19.763	3	NaN	NaN	0	NaN	NaN	0
P61289-2	Proteasome activator complex subunit 3	PSME3	4	4	17.6	30.886	2.5595e-39	0.70832	9.0589	4	0.73006	17.654	4	0.70832	9.0589	4	0.73006	17.654	4	NaN	NaN	0	NaN	NaN	0
O14920-2	Inhibitor of nuclear factor kappa-B kinase subunit beta	IKBKB	4	4	6.5	85.944	1.284e-13	0.70703	27.126	2	1.0596	14.973	2	0.70703	27.126	2	1.0596	14.973	2	NaN	NaN	0	NaN	NaN	0
P61326	Protein mago nashi homolog	MAGOH	4	4	22.6	17.163	1.2364e-13	0.7061	52.958	8	0.75435	19.87	8	0.69203	11.693	6	0.74942	16.414	6	1.5021	101.77	2	0.86933	26.969	2
P18887	DNA repair protein XRCC1	XRCC1	4	4	9	69.476	3.2642e-16	0.70559	28.488	3	0.81242	35.554	3	0.70559	28.488	3	0.81242	35.554	3	NaN	NaN	0	NaN	NaN	0
Q14197	Peptidyl-tRNA hydrolase ICT1, mitochondrial	ICT1	4	4	18	23.63	2.92e-08	0.69565	NaN	1	0.63775	NaN	1	0.69565	NaN	1	0.63775	NaN	1	NaN	NaN	0	NaN	NaN	0
Q9BQA1	Methylosome protein 50	WDR77	4	4	13.7	36.724	1.7242e-22	0.66704	71.074	2	0.57055	62.12	2	0.66704	71.074	2	0.57055	62.12	2	NaN	NaN	0	NaN	NaN	0
Q15185	Prostaglandin E synthase 3	PTGES3	4	4	40.6	18.697	4.4291e-40	0.65277	3.0364	2	0.77091	15.592	2	0.65277	3.0364	2	0.77091	15.592	2	NaN	NaN	0	NaN	NaN	0
P12955	Xaa-Pro dipeptidase	PEPD	4	4	6.9	54.548	3.3631e-13	0.63881	113.09	5	0.59456	39.353	5	0.63881	113.09	5	0.59456	39.353	5	NaN	NaN	0	NaN	NaN	0
P42858	Huntingtin	HTT	4	4	1.9	347.6	2.3892e-07	0.59746	61.541	4	0.63965	34.879	4	1.0874	34.747	2	0.87653	11.676	2	0.39808	7.4761	2	0.48602	5.9667	2
Q92905	COP9 signalosome complex subunit 5	COPS5	4	4	11.7	37.578	2.045e-09	0.499	41.851	4	0.47924	17.549	4	0.56017	51.209	3	0.52454	20.186	3	0.44451	NaN	1	0.43785	NaN	1
E9PF86	Phosphoacetylglucosamine mutase	PGM3	4	4	10	62.941	1.3137e-11	0.49129	51.925	2	0.43893	22.284	2	0.49129	51.925	2	0.43893	22.284	2	NaN	NaN	0	NaN	NaN	0
P20618	Proteasome subunit beta type-1	PSMB1	4	4	23.7	26.489	1.0302e-15	0.44173	42.485	6	0.41278	37.613	6	0.44859	45.631	5	0.42105	38.99	5	0.43497	NaN	1	0.38072	NaN	1
P02794	Ferritin heavy chain	FTH1	4	4	21.3	21.225	2.4757e-13	0.33106	66.479	4	0.4764	55.767	4	0.33106	66.479	4	0.4764	55.767	4	NaN	NaN	0	NaN	NaN	0
Q13867	Bleomycin hydrolase	BLMH	4	4	8.6	52.562	5.2294e-10	0.32243	116.7	11	0.64584	102.07	10	0.31953	122.72	10	0.61986	100.53	9	0.56108	NaN	1	1.5603	NaN	1
Q99436	Proteasome subunit beta type-7	PSMB7	4	4	17.7	29.965	1.4949e-10	0.31433	65.449	4	0.34775	120.02	3	0.27044	79.935	3	0.34775	120.02	3	0.36534	NaN	1	NaN	NaN	0
P28070	Proteasome subunit beta type-4	PSMB4	4	4	12.9	29.204	1.7583e-09	0.2037	76.785	6	0.22057	114.99	6	0.2293	73.363	3	0.22508	149.29	3	0.18096	85.502	3	0.16102	84.985	3
Q3SYB4	Serpin B12	SERPINB12	4	4	9.6	48.445	2.1129e-09	0.16064	60.061	4	0.75842	132.27	4	0.16064	60.061	4	0.75842	132.27	4	NaN	NaN	0	NaN	NaN	0
P28072	Proteasome subunit beta type-6	PSMB6	4	4	16.7	25.357	1.7427e-12	0.15548	107.04	7	0.20301	110.03	7	0.15548	130.38	5	0.30712	111.02	5	0.14388	26.062	2	0.13388	2.953	2
O95218	Zinc finger Ran-binding domain-containing protein 2	ZRANB2	4	4	12.4	37.404	6.3007e-39	0.062584	NaN	1	0.058006	NaN	1	0.062584	NaN	1	0.058006	NaN	1	NaN	NaN	0	NaN	NaN	0
Q9Y5K3	Choline-phosphate cytidylyltransferase B	PCYT1B	5	1	18.2	41.94	1.3083e-16	NaN	NaN	0	NaN	NaN	0	NaN	NaN	0	NaN	NaN	0	NaN	NaN	0	NaN	NaN	0
P56545-2	C-terminal-binding protein 2	CTBP2	5	1	8.1	106.19	7.2133e-38	NaN	NaN	0	NaN	NaN	0	NaN	NaN	0	NaN	NaN	0	NaN	NaN	0	NaN	NaN	0
O75477	Erlin-1	ERLIN1	5	1	13.9	38.925	3.8085e-31	NaN	NaN	0	NaN	NaN	0	NaN	NaN	0	NaN	NaN	0	NaN	NaN	0	NaN	NaN	0
D6R9L5	Protein DEK	DEK	5	1	46.4	17.255	3.8482e-13	NaN	NaN	0	NaN	NaN	0	NaN	NaN	0	NaN	NaN	0	NaN	NaN	0	NaN	NaN	0
A6NHL2	Tubulin alpha chain-like 3	TUBAL3	5	1	8.5	49.908	1.2884e-24	1.0426	NaN	1	1.2188	NaN	1	1.0426	NaN	1	1.2188	NaN	1	NaN	NaN	0	NaN	NaN	0
Q13951	Core-binding factor subunit beta	CBFB	5	1	27.5	21.508	2.444e-16	0.97547	6.2455	3	1.0901	27.698	3	0.99356	2.5993	2	1.0663	3.1217	2	0.89597	NaN	1	1.7201	NaN	1
Q15819	Ubiquitin-conjugating enzyme E2 variant 2	UBE2V2	5	1	38.6	16.363	8.3436e-18	0.67316	NaN	1	0.69224	NaN	1	NaN	NaN	0	NaN	NaN	0	0.67316	NaN	1	0.69224	NaN	1
B0UZ83	Complement C4-A	C4A	5	1	2.7	192.87	1.8838e-31	0.030316	82.354	2	0.30713	78.303	2	0.016934	NaN	1	0.17655	NaN	1	0.054272	NaN	1	0.5343	NaN	1
P48454-3	Serine/threonine-protein phosphatase 2B catalytic subunit gamma isoform	PPP3CC	5	2	9.8	59.261	7.4363e-14	NaN	NaN	0	NaN	NaN	0	NaN	NaN	0	NaN	NaN	0	NaN	NaN	0	NaN	NaN	0
P79483	HLA class II histocompatibility antigen, DR beta 3 chain	HLA-DRB3	5	2	17.3	29.962	2.2315e-134	1.3362	14.366	2	1.1222	3.977	2	1.3362	14.366	2	1.1222	3.977	2	NaN	NaN	0	NaN	NaN	0
P32455	Interferon-induced guanylate-binding protein 1	GBP1	5	2	8.3	67.93	4.2086e-54	1.0473	NaN	1	0.87842	NaN	1	1.0473	NaN	1	0.87842	NaN	1	NaN	NaN	0	NaN	NaN	0
P16989	DNA-binding protein A	CSDA	5	2	21.2	40.089	4.546e-35	0.96063	NaN	1	0.96601	NaN	1	0.96063	NaN	1	0.96601	NaN	1	NaN	NaN	0	NaN	NaN	0
P36873-2	Serine/threonine-protein phosphatase PP1-gamma catalytic subunit	PPP1CC	5	2	14.5	38.518	1.153e-41	0.95917	13.385	3	0.84835	31.248	3	0.95917	13.385	3	0.84835	31.248	3	NaN	NaN	0	NaN	NaN	0
Q13555-6	Calcium/calmodulin-dependent protein kinase type II subunit gamma	CAMK2G	5	2	10.9	65.241	3.785e-21	0.79551	NaN	1	3.7529	NaN	1	0.79551	NaN	1	3.7529	NaN	1	NaN	NaN	0	NaN	NaN	0
P84085	ADP-ribosylation factor 5	ARF5	5	2	32.8	20.529	6.1192e-102	0.75627	16.439	4	0.83873	20.139	4	0.75627	9.0063	2	0.82533	8.1598	2	0.71452	26.407	2	0.98656	28.84	2
P69905	Hemoglobin subunit alpha	HBA1	5	2	43	15.257	5.3554e-69	0.063029	181.11	4	0.04533	184.11	4	0.063029	181.11	4	0.04533	184.11	4	NaN	NaN	0	NaN	NaN	0
F8W755	Ras GTPase-activating protein nGAP	RASAL2	5	3	4.4	143.9	5.1998e-17	NaN	NaN	0	NaN	NaN	0	NaN	NaN	0	NaN	NaN	0	NaN	NaN	0	NaN	NaN	0
Q9Y5A9	YTH domain family protein 2	YTHDF2	5	3	9.8	62.333	4.1318e-37	1.2986	32.754	5	1.1253	21.262	5	1.2986	6.1179	3	1.0943	5.7595	3	1.6306	60.58	2	1.4043	31.329	2
J3KQL0	Carbamoyl-phosphate synthase [ammonia], mitochondrial	CPS1	5	3	4.3	165.65	1.4482e-46	1.238	4.1965	5	1.1578	14.075	5	1.238	4.1965	5	1.1578	14.075	5	NaN	NaN	0	NaN	NaN	0
Q9NRG9	Aladin	AAAS	5	3	10.3	59.573	2.9787e-11	1.1132	8.0306	4	1.16	25.887	4	1.1132	8.0306	4	1.16	25.887	4	NaN	NaN	0	NaN	NaN	0
O00629	Importin subunit alpha-4	KPNA4	5	3	11.7	57.886	4.4854e-51	1.1121	36.201	4	0.99097	39.292	4	1.0787	41.851	3	0.93991	45.043	3	1.1465	NaN	1	1.0448	NaN	1
P16401	Histone H1.5	HIST1H1B	5	3	24.3	22.58	5.0972e-18	1.1018	7.7308	5	0.99146	23.292	5	1.1018	7.7308	5	0.99146	23.292	5	NaN	NaN	0	NaN	NaN	0
Q9ULC5-3	Long-chain-fatty-acid--CoA ligase 5	ACSL5	5	3	6.4	82.262	5.7706e-14	1.0425	12.06	4	0.95538	6.8122	4	1.0425	12.06	4	0.95538	6.8122	4	NaN	NaN	0	NaN	NaN	0
P42677	40S ribosomal protein S27	RPS27	5	3	32.1	9.461	2.3409e-36	1.0384	6.5524	7	1.1048	7.3991	7	1.0388	4.2828	6	1.0838	8.0635	6	0.91945	NaN	1	1.107	NaN	1
Q96T51	RUN and FYVE domain-containing protein 1	RUFY1	5	3	7.9	79.817	9.3571e-14	1.0232	20.799	4	1.0477	22.913	4	1.0232	20.799	4	1.0477	22.913	4	NaN	NaN	0	NaN	NaN	0
Q9Y2T2	AP-3 complex subunit mu-1	AP3M1	5	3	15.1	46.939	5.8558e-13	1.0121	11.271	4	1.1484	12.515	4	1.0121	11.271	4	1.1484	12.515	4	NaN	NaN	0	NaN	NaN	0
E9PN11	Rho-related GTP-binding protein RhoC	RHOC	5	3	22.3	25.485	1.525e-40	0.84656	25.145	15	1.065	35.901	15	0.83279	17.12	8	1.0241	27.61	8	1.1233	27.496	7	1.6276	35.973	7
Q9BQ39	ATP-dependent RNA helicase DDX50	DDX50	5	3	7.5	82.564	1.1128e-13	0.77622	NaN	1	0.96659	NaN	1	0.77622	NaN	1	0.96659	NaN	1	NaN	NaN	0	NaN	NaN	0
Q9Y463	Dual specificity tyrosine-phosphorylation-regulated kinase 1B	DYRK1B	5	3	8.7	69.197	1.4587e-17	0.68507	22.326	5	0.85416	11.094	5	0.69351	7.0031	4	0.86223	12.424	4	0.41975	NaN	1	0.80478	NaN	1
Q9Y6D5	Brefeldin A-inhibited guanine nucleotide-exchange protein 2	ARFGEF2	5	4	4.1	202.04	2.4697e-97	NaN	NaN	0	NaN	NaN	0	NaN	NaN	0	NaN	NaN	0	NaN	NaN	0	NaN	NaN	0
Q8IXI2-3	Mitochondrial Rho GTPase 1	RHOT1	5	4	8.4	79.547	2.9804e-15	1.023	14.957	5	1.1037	14.627	5	1.023	14.957	5	1.1037	14.627	5	NaN	NaN	0	NaN	NaN	0
F8W031	Protein canopy homolog 2	CNPY2	5	4	21.3	29.224	1.8347e-13	1.0011	1.1394	2	0.93156	12.345	2	1.0011	1.1394	2	0.93156	12.345	2	NaN	NaN	0	NaN	NaN	0
O15305	Phosphomannomutase 2	PMM2	5	4	18.3	28.082	2.3955e-11	0.97928	6.1444	5	1.0418	9.0213	5	0.97254	4.6981	4	1.0264	9.4417	4	1.0843	NaN	1	1.1048	NaN	1
P45984	Mitogen-activated protein kinase 9	MAPK9	5	4	11.6	48.139	9.7107e-14	0.9107	15.841	4	1.0039	22.583	4	0.9107	15.841	4	1.0039	22.583	4	NaN	NaN	0	NaN	NaN	0
Q00535	Cyclin-dependent kinase 5	CDK5	5	4	15.8	33.304	3.9132e-23	0.90826	4.6017	4	0.95824	10.884	4	0.90826	4.6017	4	0.95824	10.884	4	NaN	NaN	0	NaN	NaN	0
P84103	Serine/arginine-rich splicing factor 3	SRSF3	5	4	28.7	19.329	1.2181e-53	0.89621	81.437	9	0.98578	69.226	9	0.9201	86.859	8	1.0016	73.631	8	0.80946	NaN	1	0.85247	NaN	1
Q9BZK7	F-box-like/WD repeat-containing protein TBL1XR1	TBL1XR1	5	4	13.4	55.594	3.045e-29	0.87466	18.264	5	1.0194	27.478	5	0.87466	18.264	5	1.0194	27.478	5	NaN	NaN	0	NaN	NaN	0
Q9H0E2	Toll-interacting protein	TOLLIP	5	4	22.3	30.281	6.7475e-11	0.8309	13.963	5	0.94425	71.024	5	0.77844	19.745	3	2.3848	76.002	3	0.83213	0.20865	2	0.89956	6.8568	2
Q02818	Nucleobindin-1	NUCB1	5	4	10.8	53.879	2.5011e-13	0.80876	39.477	4	0.97232	84.983	4	0.80876	39.477	4	0.97232	84.983	4	NaN	NaN	0	NaN	NaN	0
Q8IXI1	Mitochondrial Rho GTPase 2	RHOT2	5	4	10.8	68.117	1.479e-22	0.75371	31.357	6	0.70586	33.817	6	0.75371	31.357	6	0.70586	33.817	6	NaN	NaN	0	NaN	NaN	0
O75582	Ribosomal protein S6 kinase alpha-5	RPS6KA5	5	4	10.6	89.864	5.6276e-28	0.75182	15.061	9	0.8669	18.873	9	0.75182	15.061	9	0.8669	18.873	9	NaN	NaN	0	NaN	NaN	0
P46013	Antigen KI-67	MKI67	5	5	2.3	358.69	8.5707e-22	NaN	NaN	0	NaN	NaN	0	NaN	NaN	0	NaN	NaN	0	NaN	NaN	0	NaN	NaN	0
Q5SW79	Centrosomal protein of 170 kDa	CEP170	5	5	6.6	175.29	1.6513e-39	NaN	NaN	0	NaN	NaN	0	NaN	NaN	0	NaN	NaN	0	NaN	NaN	0	NaN	NaN	0
Q9NRA8	Eukaryotic translation initiation factor 4E transporter	EIF4ENIF1	5	5	10.4	108.2	1.204e-116	NaN	NaN	0	NaN	NaN	0	NaN	NaN	0	NaN	NaN	0	NaN	NaN	0	NaN	NaN	0
Q8N3X1-2	Formin-binding protein 4	FNBP4	5	5	6.3	110.45	1.0476e-127	NaN	NaN	0	NaN	NaN	0	NaN	NaN	0	NaN	NaN	0	NaN	NaN	0	NaN	NaN	0
Q9BW71	HIRA-interacting protein 3	HIRIP3	5	5	10.6	61.956	2.4651e-36	NaN	NaN	0	NaN	NaN	0	NaN	NaN	0	NaN	NaN	0	NaN	NaN	0	NaN	NaN	0
Q14676	Mediator of DNA damage checkpoint protein 1	MDC1	5	5	4.9	226.66	3.0536e-46	NaN	NaN	0	NaN	NaN	0	NaN	NaN	0	NaN	NaN	0	NaN	NaN	0	NaN	NaN	0
Q969V6	MKL/myocardin-like protein 1	MKL1	5	5	12	98.918	1.1464e-39	NaN	NaN	0	NaN	NaN	0	NaN	NaN	0	NaN	NaN	0	NaN	NaN	0	NaN	NaN	0
Q96ST2	Protein IWS1 homolog	IWS1	5	5	7.7	91.954	7.8556e-40	NaN	NaN	0	NaN	NaN	0	NaN	NaN	0	NaN	NaN	0	NaN	NaN	0	NaN	NaN	0
J3KQV8	Synaptojanin-1	SYNJ1	5	5	3.7	177.55	7.756e-11	2.3085	34.07	5	2.3069	56.277	5	2.3085	34.07	5	2.3069	56.277	5	NaN	NaN	0	NaN	NaN	0
Q08378	Golgin subfamily A member 3	GOLGA3	5	5	3.9	167.35	1.7681e-44	1.848	109.29	2	0.90672	NaN	1	1.848	109.29	2	0.90672	NaN	1	NaN	NaN	0	NaN	NaN	0
Q8NDX1	PH and SEC7 domain-containing protein 4	PSD4	5	5	5.9	116.25	1.1793e-12	1.6521	23.541	6	1.5296	24.618	6	1.6521	23.541	6	1.5296	24.618	6	NaN	NaN	0	NaN	NaN	0
O14974	Protein phosphatase 1 regulatory subunit 12A	PPP1R12A	5	5	8.3	115.28	7.4102e-49	1.4527	4.1069	2	1.1447	13.203	2	1.4955	NaN	1	1.2568	NaN	1	1.4111	NaN	1	1.0427	NaN	1
Q96ST3	Paired amphipathic helix protein Sin3a	SIN3A	5	5	4.2	145.17	9.6222e-14	1.3788	62.912	3	0.99603	80.774	3	1.3788	62.912	3	0.99603	80.774	3	NaN	NaN	0	NaN	NaN	0
Q9Y4P3	Transducin beta-like protein 2	TBL2	5	5	12.1	49.797	1.293e-34	1.3783	4.9725	4	1.3078	12.189	4	1.3783	4.9725	4	1.3078	12.189	4	NaN	NaN	0	NaN	NaN	0
Q01650	Large neutral amino acids transporter small subunit 1	SLC7A5	5	5	12.6	55.01	4.1232e-18	1.3612	7.3002	6	1.1161	21.849	6	1.3612	8.1634	4	1.231	20.211	4	1.3531	8.013	2	0.95369	3.59	2
Q460N5	Poly [ADP-ribose] polymerase 14	PARP14	5	5	3.3	202.8	4.1245e-18	1.3481	17.916	4	1.3913	32.718	4	1.3481	17.916	4	1.3913	32.718	4	NaN	NaN	0	NaN	NaN	0
Q13610	Periodic tryptophan protein 1 homolog	PWP1	5	5	14	55.827	3.4108e-21	1.3306	19.991	4	1.1538	18.026	4	1.3306	19.991	4	1.1538	18.026	4	NaN	NaN	0	NaN	NaN	0
P05362	Intercellular adhesion molecule 1	ICAM1	5	5	11.8	57.825	1.1213e-12	1.3213	26.819	5	0.93568	8.1076	5	1.3213	26.819	5	0.93568	8.1076	5	NaN	NaN	0	NaN	NaN	0
Q9P253	Vacuolar protein sorting-associated protein 18 homolog	VPS18	5	5	6.1	110.18	3.1635e-35	1.3164	53.612	6	1.4619	23.258	6	1.2575	6.5785	4	1.277	13.164	4	3.5148	7.8502	2	1.9635	5.9037	2
Q14145	Kelch-like ECH-associated protein 1	KEAP1	5	5	8.3	69.666	7.1568e-11	1.3109	41.509	6	1.0003	51.505	6	1.3109	41.509	6	1.0003	51.505	6	NaN	NaN	0	NaN	NaN	0
Q96QC0	Serine/threonine-protein phosphatase 1 regulatory subunit 10	PPP1R10	5	5	4.4	99.057	1.0524e-17	1.2707	11.771	3	0.92576	32.037	3	1.2707	11.771	3	0.92576	32.037	3	NaN	NaN	0	NaN	NaN	0
Q8WVV4-1	Protein POF1B	POF1B	5	5	8.7	68.695	2.0832e-16	1.255	25.43	5	1.4265	25.508	5	1.1682	26.753	4	1.2032	27.613	4	1.4192	NaN	1	1.4265	NaN	1
O76003	Glutaredoxin-3	GLRX3	5	5	15.8	37.432	7.3741e-16	1.2222	9.502	7	1.0113	22.033	7	1.2222	9.502	7	1.0113	22.033	7	NaN	NaN	0	NaN	NaN	0
O43837	Isocitrate dehydrogenase [NAD] subunit beta, mitochondrial	IDH3B	5	5	14.3	42.183	3.8671e-17	1.2092	22.725	8	1.0663	30.68	8	1.1889	23.312	7	1.0543	25.937	7	1.4035	NaN	1	1.7866	NaN	1
O60502	Bifunctional protein NCOAT	MGEA5	5	5	5.2	102.91	2.437e-10	1.2026	11.367	5	1.0148	24.07	5	1.2026	11.367	5	1.0148	24.07	5	NaN	NaN	0	NaN	NaN	0
Q96JJ7	Protein disulfide-isomerase TMX3	TMX3	5	5	13	51.871	2.8994e-11	1.2019	9.9997	5	1.0358	7.5729	5	1.2019	9.9997	5	1.0358	7.5729	5	NaN	NaN	0	NaN	NaN	0
Q02543	60S ribosomal protein L18a	RPL18A	5	5	23.9	20.762	4.395e-14	1.1919	7.9413	5	1.1411	7.8144	5	1.1919	7.9413	5	1.1411	7.8144	5	NaN	NaN	0	NaN	NaN	0
P30043	Flavin reductase (NADPH)	BLVRB	5	5	26.7	22.119	1.9645e-14	1.1895	20.61	8	1.1086	23.901	8	1.2364	22.217	7	1.0702	15.295	7	1.1444	NaN	1	1.8372	NaN	1
P49753	Acyl-coenzyme A thioesterase 2, mitochondrial	ACOT2	5	5	12	53.218	2.4204e-16	1.1886	35.626	7	1.2319	38.113	7	1.1734	13.985	4	1.1355	36.819	4	1.6764	45.32	3	1.6684	35.449	3
Q96A65	Exocyst complex component 4	EXOC4	5	5	6.5	110.5	1.3143e-10	1.1693	12.338	5	1.1054	20.857	5	1.1279	12.82	4	0.98066	23.579	4	1.3137	NaN	1	1.1192	NaN	1
Q16740	Putative ATP-dependent Clp protease proteolytic subunit, mitochondrial	CLPP	5	5	23.1	30.18	1.8376e-15	1.1593	44.494	6	1.2542	40.616	6	1.055	55.602	4	1.0714	31.506	4	1.1799	2.0403	2	1.6552	52.578	2
Q13501	Sequestosome-1	SQSTM1	5	5	20.7	47.687	5.088e-57	1.1376	NaN	1	1.0508	NaN	1	1.1376	NaN	1	1.0508	NaN	1	NaN	NaN	0	NaN	NaN	0
Q9Y6Y8	SEC23-interacting protein	SEC23IP	5	5	6.2	111.08	2.6864e-11	1.1288	15.568	5	1.1715	28.559	5	1.1288	15.568	5	1.1715	28.559	5	NaN	NaN	0	NaN	NaN	0
Q9UBU9	Nuclear RNA export factor 1	NXF1	5	5	14.1	70.182	1.0682e-11	1.1277	15.015	7	0.98534	5.3868	7	1.1277	15.015	7	0.98534	5.3868	7	NaN	NaN	0	NaN	NaN	0
Q96C23	Aldose 1-epimerase	GALM	5	5	17	37.765	7.1088e-17	1.1258	28.221	11	1.1503	46.809	11	1.1258	28.221	11	1.1503	46.809	11	NaN	NaN	0	NaN	NaN	0
O95425	Supervillin	SVIL	5	5	3.2	247.74	5.1947e-39	1.1258	NaN	1	1.1452	NaN	1	1.1258	NaN	1	1.1452	NaN	1	NaN	NaN	0	NaN	NaN	0
P41236	Protein phosphatase inhibitor 2	PPP1R2	5	5	51.2	23.015	2.6345e-15	1.1257	9.4007	3	1.0894	7.1692	3	1.1257	9.4007	3	1.0894	7.1692	3	NaN	NaN	0	NaN	NaN	0
O14545	TRAF-type zinc finger domain-containing protein 1	TRAFD1	5	5	10.1	64.84	3.1009e-49	1.1255	22.897	5	0.90833	15.797	5	1.1255	22.897	5	0.90833	15.797	5	NaN	NaN	0	NaN	NaN	0
P62888	60S ribosomal protein L30	RPL30	5	5	26.1	12.784	3.003e-17	1.1162	15.671	15	1.0745	16.52	15	1.1769	9.7851	10	1.1162	13.869	10	0.9512	18.392	5	0.99874	13.949	5
Q12904-2	Aminoacyl tRNA synthase complex-interacting multifunctional protein 1	AIMP1	5	5	18.5	37.039	1.2065e-25	1.1159	20.954	5	1.0091	26.805	5	1.1159	20.954	5	1.0091	26.805	5	NaN	NaN	0	NaN	NaN	0
O43395	U4/U6 small nuclear ribonucleoprotein Prp3	PRPF3	5	5	6.6	77.528	3.6444e-13	1.115	13.74	5	1.041	18.867	5	1.115	13.74	5	1.041	18.867	5	NaN	NaN	0	NaN	NaN	0
Q9Y606	tRNA pseudouridine synthase A, mitochondrial	PUS1	5	5	13.3	47.47	3.593e-19	1.1141	111.65	6	1.1118	113.41	6	1.1759	113.95	5	1.135	119.48	5	0.26394	NaN	1	0.31669	NaN	1
G5EA03	LIM and calponin homology domains-containing protein 1	LIMCH1	5	5	4.1	164.44	1.872e-72	1.1097	NaN	1	0.99919	NaN	1	1.1097	NaN	1	0.99919	NaN	1	NaN	NaN	0	NaN	NaN	0
Q9NU22	Midasin	MDN1	5	5	1.6	632.81	2.7212e-27	1.1095	63.702	4	0.82472	68.777	4	1.1095	63.702	4	0.82472	68.777	4	NaN	NaN	0	NaN	NaN	0
P00403	Cytochrome c oxidase subunit 2	MT-CO2	5	5	23.8	25.565	1.3698e-14	1.1092	13.635	3	1.0569	23.967	3	1.1092	13.635	3	1.0569	23.967	3	NaN	NaN	0	NaN	NaN	0
Q96P48	Arf-GAP with Rho-GAP domain, ANK repeat and PH domain-containing protein 1	ARAP1	5	5	4.1	162.19	2.5336e-11	1.1041	10.449	4	1.5111	11.936	3	1.1041	10.449	4	1.5111	11.936	3	NaN	NaN	0	NaN	NaN	0
Q9UBM7	7-dehydrocholesterol reductase	DHCR7	5	5	12.4	54.489	2.2077e-12	1.0988	6.953	5	1.1682	66.981	5	1.0733	3.8279	4	1.137	12.953	4	1.2272	NaN	1	5.1729	NaN	1
O75558	Syntaxin-11	STX11	5	5	18.5	33.195	1.7856e-13	1.0972	25.672	6	1.2319	43.844	6	1.0503	7.8464	4	0.98285	45.659	4	1.4982	36.515	2	1.8332	26.891	2
Q6L8Q7	2,5-phosphodiesterase 12	PDE12	5	5	9	67.351	1.011e-17	1.0965	14.161	9	1.0012	15.585	9	1.0882	14.503	8	0.99497	13.981	8	1.2995	NaN	1	1.3741	NaN	1
P0C7P4	Putative cytochrome b-c1 complex subunit Rieske-like protein 1	UQCRFS1P1	5	5	11.7	30.815	7.4368e-11	1.0905	6.6257	5	1.0027	9.3556	5	1.099	7.6158	4	1.0123	10.751	4	1.0905	NaN	1	1.0027	NaN	1
O95816	BAG family molecular chaperone regulator 2	BAG2	5	5	20.9	23.772	3.5858e-14	1.0815	13.094	7	1.0612	28.558	7	1.0054	7.361	4	0.92116	12.883	4	1.2626	7.4908	3	1.5594	4.8862	3
P22307	Non-specific lipid-transfer protein	SCP2	5	5	7.7	58.993	4.6558e-15	1.0749	17.239	7	1.184	34.617	6	1.0419	14.925	5	1.1622	5.088	4	1.384	9.6933	2	2.2298	1.0353	2
Q52LJ0-2	Protein FAM98B	FAM98B	5	5	13.9	45.547	5.658e-44	1.0745	12.458	14	1.0146	23.296	14	1.0926	4.4804	10	1.0739	8.0124	10	0.85453	5.1382	4	0.79906	32.12	4
Q9NPJ3	Acyl-coenzyme A thioesterase 13	ACOT13	5	5	32.9	14.96	5.4268e-15	1.0732	18.848	5	1.1325	8.8088	5	1.1193	14.806	4	1.1858	9.7393	4	0.86841	NaN	1	1.1176	NaN	1
Q9BTV4	Transmembrane protein 43	TMEM43	5	5	11.5	44.875	1.6232e-14	1.0692	12.565	8	0.91079	27.01	8	1.1059	11.568	7	0.87936	26.848	7	0.92814	NaN	1	1.1099	NaN	1
Q14C86-6	GTPase-activating protein and VPS9 domain-containing protein 1	GAPVD1	5	5	6.3	166.17	3.5223e-11	1.0689	9.8666	5	0.72746	36.088	5	1.0689	9.8666	5	0.72746	36.088	5	NaN	NaN	0	NaN	NaN	0
P46060	Ran GTPase-activating protein 1	RANGAP1	5	5	13.1	63.541	2.6864e-18	1.0651	49.09	4	1.1154	29.269	4	1.0651	49.09	4	1.1154	29.269	4	NaN	NaN	0	NaN	NaN	0
Q15836	Vesicle-associated membrane protein 3	VAMP3	5	5	37	11.309	4.3609e-31	1.0639	13.091	4	0.9834	6.3668	4	1.0639	13.091	4	0.9834	6.3668	4	NaN	NaN	0	NaN	NaN	0
A8KAH5	IST1 homolog	IST1	5	5	12.4	41.565	2.4092e-17	1.0633	13.53	6	0.95998	25.551	6	1.0665	8.9059	4	1.0911	30.997	4	0.92801	20.137	2	0.83121	6.4886	2
Q13057-2	Bifunctional coenzyme A synthase	COASY	5	5	12.8	65.339	2.4723e-70	1.0603	6.6102	4	1.4828	21.729	4	1.0603	6.6102	4	1.4828	21.729	4	NaN	NaN	0	NaN	NaN	0
O60884	DnaJ homolog subfamily A member 2	DNAJA2	5	5	10.4	45.745	4.4028e-19	1.0602	14.872	7	1.0459	17.003	7	1.1216	12.388	6	1.0497	18.39	6	0.87841	NaN	1	0.95204	NaN	1
Q7Z2W4	Zinc finger CCCH-type antiviral protein 1	ZC3HAV1	5	5	6.4	101.43	3.2272e-15	1.0531	9.4287	4	1.1661	19.931	4	1.0531	9.4287	4	1.1661	19.931	4	NaN	NaN	0	NaN	NaN	0
Q9BRR6	ADP-dependent glucokinase	ADPGK	5	5	12.9	54.088	1.107e-13	1.0491	29.677	5	1.0179	35.108	5	1.0491	29.677	5	1.0179	35.108	5	NaN	NaN	0	NaN	NaN	0
Q9NW64	Pre-mRNA-splicing factor RBM22	RBM22	5	5	11.2	46.895	1.8562e-15	1.0475	10.678	6	1.0735	81.708	6	1.0404	11.834	4	1.5967	105.29	4	1.0523	12.167	2	1.0735	2.5459	2
P57088	Transmembrane protein 33	TMEM33	5	5	18.6	27.978	6.4676e-25	1.0431	13.471	4	1.0565	11.609	4	1.0431	13.471	4	1.0565	11.609	4	NaN	NaN	0	NaN	NaN	0
Q9NP81	Serine--tRNA ligase, mitochondrial	SARS2	5	5	11.8	58.282	8.498e-11	1.0415	3.3502	4	1.0274	19.999	4	1.0415	3.3502	4	1.0274	19.999	4	NaN	NaN	0	NaN	NaN	0
Q9NS69	Mitochondrial import receptor subunit TOM22 homolog	TOMM22	5	5	66.2	15.521	3.4959e-45	1.0397	23.087	16	1.0957	10.279	16	1.0862	25.154	12	1.1286	11.021	12	1.0314	2.6671	4	1.0748	8.2409	4
P46100	Transcriptional regulator ATRX	ATRX	5	5	2.8	282.58	3.5894e-21	1.0394	NaN	1	2.733	NaN	1	1.0394	NaN	1	2.733	NaN	1	NaN	NaN	0	NaN	NaN	0
Q9NZT2	Opioid growth factor receptor	OGFR	5	5	10.2	73.324	3.4986e-90	1.038	22.737	6	0.97917	22.14	6	1.038	22.737	6	0.97917	22.14	6	NaN	NaN	0	NaN	NaN	0
P06703	Protein S100-A6	S100A6	5	5	43.3	10.18	3.4827e-11	1.0333	6.9761	11	1.0235	9.8048	11	1.0811	7.9186	6	1.0161	7.1837	6	1.0025	3.7804	5	1.0452	12.094	5
Q16678	Cytochrome P450 1B1	CYP1B1	5	5	9.8	60.845	1.1994e-15	1.0324	47.74	5	0.98959	46.399	5	1.0324	47.74	5	0.98959	46.399	5	NaN	NaN	0	NaN	NaN	0
Q9UBJ2	ATP-binding cassette sub-family D member 2	ABCD2	5	5	6.8	83.232	2.3362e-11	1.0302	11.819	7	1.1952	57.766	7	1.0302	11.819	7	1.1952	57.766	7	NaN	NaN	0	NaN	NaN	0
P68400	Casein kinase II subunit alpha	CSNK2A1	5	5	16.1	45.143	1.3282e-22	1.0294	12.026	4	1.0966	25.419	4	1.0294	12.026	4	1.0966	25.419	4	NaN	NaN	0	NaN	NaN	0
P42126	Enoyl-CoA delta isomerase 1, mitochondrial	ECI1	5	5	15.9	32.816	1.9437e-14	1.0221	28.192	10	1.1135	27.668	10	1.0221	28.192	10	1.1135	27.668	10	NaN	NaN	0	NaN	NaN	0
Q9UHG3	Prenylcysteine oxidase 1	PCYOX1	5	5	9.9	56.639	1.0901e-08	1.0138	1.7262	3	1.0802	30.336	3	1.0138	1.7262	3	1.0802	30.336	3	NaN	NaN	0	NaN	NaN	0
Q9NR56	Muscleblind-like protein 1	MBNL1	5	5	9.5	41.817	2.5129e-15	1.0126	43.931	8	1.2131	48.469	8	0.95875	50.499	5	1.2616	60.527	5	1.0744	19.189	3	1.1665	18.766	3
E1P660	Zinc finger protein 207	ZNF207	5	5	10.7	52.693	4.6536e-58	1.0123	11.094	5	0.82241	11.414	5	1.0123	11.094	5	0.82241	11.414	5	NaN	NaN	0	NaN	NaN	0
Q9NR09	Baculoviral IAP repeat-containing protein 6	BIRC6	5	5	1.1	530.25	2.9901e-10	1.006	8.9502	5	0.86807	18.828	5	1.006	8.9502	5	0.86807	18.828	5	NaN	NaN	0	NaN	NaN	0
P62899	60S ribosomal protein L31	RPL31	5	5	30.4	14.463	9.5123e-14	1.0032	5.1832	4	0.99229	6.1338	4	1.0032	5.1832	4	0.99229	6.1338	4	NaN	NaN	0	NaN	NaN	0
P32969	60S ribosomal protein L9	RPL9	5	5	25	21.863	2.1707e-18	1.0019	33.158	9	0.99148	26.382	9	1.068	38.09	7	1.0208	27.425	7	0.87294	5.3013	2	0.81088	28.349	2
Q01082	Spectrin beta chain, brain 1	SPTBN1	5	5	3.4	274.61	1.2227e-77	1.0014	1.9097	4	1.1115	2.5743	4	1.0014	1.9097	4	1.1115	2.5743	4	NaN	NaN	0	NaN	NaN	0
F5H3I5	CDK5 regulatory subunit-associated protein 3	CDK5RAP3	5	5	9	59.588	2.9404e-10	0.99855	11.392	4	1.0128	10.036	4	0.99855	11.392	4	1.0128	10.036	4	NaN	NaN	0	NaN	NaN	0
Q96BM9	ADP-ribosylation factor-like protein 8A	ARL8A	5	5	31.7	21.416	1.3283e-13	0.99412	11.932	3	1.228	28.128	3	1.0573	8.7115	2	0.98071	31.795	2	0.88577	NaN	1	1.3143	NaN	1
O75396	Vesicle-trafficking protein SEC22b	SEC22B	5	5	26	24.593	5.2307e-25	0.99398	13.458	6	1.1043	74.132	6	0.99398	16.433	4	0.99338	94.461	4	1.0281	8.5054	2	1.4372	24.352	2
Q6YP21	Kynurenine--oxoglutarate transaminase 3	CCBL2	5	5	11.7	51.4	2.4137e-26	0.99113	7.3671	4	1.1317	8.1839	4	0.99113	7.3671	4	1.1317	8.1839	4	NaN	NaN	0	NaN	NaN	0
P49902	Cytosolic purine 5-nucleotidase	NT5C2	5	5	8.7	64.969	3.9756e-09	0.9903	18.894	3	1.3404	56.543	3	0.9903	18.894	3	1.3404	56.543	3	NaN	NaN	0	NaN	NaN	0
P48960	CD97 antigen	CD97	5	5	8.1	91.868	2.2285e-19	0.98872	34.143	4	1.1501	12.196	4	0.98872	34.143	4	1.1501	12.196	4	NaN	NaN	0	NaN	NaN	0
P35658-5	Nuclear pore complex protein Nup214	NUP214	5	5	2.6	215.4	1.1007e-11	0.98579	7.7668	4	1.0284	17.716	4	0.98579	7.7668	4	1.0284	17.716	4	NaN	NaN	0	NaN	NaN	0
P24666	Low molecular weight phosphotyrosine protein phosphatase	ACP1	5	5	33.5	18.042	2.6255e-14	0.98008	17.63	6	0.89422	13.954	6	1.0417	19.711	5	0.94878	11.035	5	0.92213	NaN	1	0.73069	NaN	1
Q9Y3L3	SH3 domain-binding protein 1	SH3BP1	5	5	6.8	75.712	5.4298e-14	0.97801	12.489	5	0.94122	9.7049	5	0.97801	12.489	5	0.94122	9.7049	5	NaN	NaN	0	NaN	NaN	0
Q9BZH6	WD repeat-containing protein 11	WDR11	5	5	5.1	136.68	2.5687e-13	0.97747	9.8352	4	1.1084	19.59	4	0.98625	11.177	3	1.0941	23.8	3	0.96867	NaN	1	1.1229	NaN	1
Q7Z3B4	Nucleoporin p54	NUP54	5	5	8.7	55.435	1.1954e-09	0.9755	20.768	5	0.79434	14.968	5	0.9755	20.768	5	0.79434	14.968	5	NaN	NaN	0	NaN	NaN	0
P63173	60S ribosomal protein L38	RPL38	5	5	50	8.2178	2.3175e-45	0.97339	13.149	7	0.95859	16.964	7	1.0409	13.106	6	0.95577	15.9	6	0.91557	NaN	1	1.1464	NaN	1
O15173	Membrane-associated progesterone receptor component 2	PGRMC2	5	5	30	23.818	2.8983e-43	0.97186	15.275	5	1.048	16.075	5	0.97186	15.275	5	1.048	16.075	5	NaN	NaN	0	NaN	NaN	0
Q99426	Tubulin-folding cofactor B	TBCB	5	5	19.7	27.325	9.159e-16	0.97173	12.566	7	1.04	15.472	7	0.90069	14.953	4	0.95214	18.488	4	0.99901	8.5829	3	1.0516	8.3701	3
O00567	Nucleolar protein 56	NOP56	5	5	8.9	66.049	3.07e-14	0.9676	19.002	5	1.1047	12.737	5	0.9676	19.002	5	1.1047	12.737	5	NaN	NaN	0	NaN	NaN	0
P62316	Small nuclear ribonucleoprotein Sm D2	SNRPD2	5	5	44.1	13.527	4.0255e-35	0.96588	16.388	9	0.99044	11.837	9	0.97431	12.57	7	1.0807	11.188	7	0.79408	15.619	2	0.88895	5.4561	2
F6S8M0	N-acetylglucosamine-6-sulfatase	GNS	5	5	8.7	65.709	3.2788e-15	0.95981	67.618	8	0.96702	16.148	8	0.90942	72.758	7	0.99421	13.995	7	1.1066	NaN	1	0.78558	NaN	1
O43617	Trafficking protein particle complex subunit 3	TRAPPC3	5	5	31.7	20.274	8.7887e-21	0.95629	29.495	5	0.90403	18.911	5	0.95629	29.495	5	0.90403	18.911	5	NaN	NaN	0	NaN	NaN	0
Q9H4E7	Differentially expressed in FDCP 6 homolog	DEF6	5	5	8.2	73.91	2.106e-24	0.95498	9.3671	4	0.93093	13.043	4	0.95498	9.3671	4	0.93093	13.043	4	NaN	NaN	0	NaN	NaN	0
P48556	26S proteasome non-ATPase regulatory subunit 8	PSMD8	5	5	16	39.611	2.273e-14	0.95312	19.025	5	0.94829	15.572	5	0.95312	19.025	5	0.94829	15.572	5	NaN	NaN	0	NaN	NaN	0
Q13247	Serine/arginine-rich splicing factor 6	SRSF6	5	5	14.2	39.586	1.2937e-12	0.95308	NaN	1	1.0186	NaN	1	NaN	NaN	0	NaN	NaN	0	0.95308	NaN	1	1.0186	NaN	1
Q8NCN5	Pyruvate dehydrogenase phosphatase regulatory subunit, mitochondrial	PDPR	5	5	6	99.363	1.3837e-14	0.95018	9.8989	4	1.1764	4.9411	4	0.97617	11.529	3	1.1518	4.9617	3	0.92488	NaN	1	1.213	NaN	1
Q86XP3	ATP-dependent RNA helicase DDX42	DDX42	5	5	6.3	102.97	4.914e-21	0.94956	14.958	5	0.86686	22.552	5	0.94956	14.958	5	0.86686	22.552	5	NaN	NaN	0	NaN	NaN	0
O75027-2	ATP-binding cassette sub-family B member 7, mitochondrial	ABCB7	5	5	6.9	82.768	4.4689e-14	0.94715	17.157	6	1.0498	25.428	6	0.99078	17.043	5	1.0627	27.751	5	0.76797	NaN	1	1.0371	NaN	1
P17480	Nucleolar transcription factor 1	UBTF	5	5	8.8	89.405	6.2637e-12	0.94681	47.947	5	0.99299	27.297	5	0.90199	48.337	4	0.85625	26.358	4	1.2483	NaN	1	1.1687	NaN	1
Q00341	Vigilin	HDLBP	5	5	4.9	141.45	7.9559e-13	0.94013	7.1993	3	0.93161	14.322	3	0.94013	7.1993	3	0.93161	14.322	3	NaN	NaN	0	NaN	NaN	0
P04150-3	Glucocorticoid receptor	NR3C1	5	5	8.5	85.815	8.2665e-17	0.93804	4.7901	4	0.98403	8.8991	4	0.93804	4.7901	4	0.98403	8.8991	4	NaN	NaN	0	NaN	NaN	0
Q15056	Eukaryotic translation initiation factor 4H	EIF4H	5	5	21.8	27.385	5.491e-17	0.93312	14.853	8	1.0143	28.792	8	0.93312	14.853	8	1.0143	28.792	8	NaN	NaN	0	NaN	NaN	0
Q2M389	WASH complex subunit 7	KIAA1033	5	5	4.5	136.4	5.1418e-12	0.93209	25.922	4	0.9785	20.91	4	0.93209	25.922	4	0.9785	20.91	4	NaN	NaN	0	NaN	NaN	0
B0QYN7	SUMO-conjugating enzyme UBC9	UBE2I	5	5	23.4	20.457	2.6329e-13	0.92939	35.618	4	0.93029	16.905	4	0.92939	35.618	4	0.93029	16.905	4	NaN	NaN	0	NaN	NaN	0
P13861	cAMP-dependent protein kinase type II-alpha regulatory subunit	PRKAR2A	5	5	15.6	45.518	2.3755e-13	0.9282	15.807	5	0.90239	18.972	5	0.9282	15.807	5	0.90239	18.972	5	NaN	NaN	0	NaN	NaN	0
Q12846	Syntaxin-4	STX4	5	5	16.5	34.18	1.1311e-12	0.92069	12.61	4	0.97572	19.193	4	0.92295	13.819	3	0.96769	9.0172	3	0.89094	NaN	1	1.3206	NaN	1
Q5R2V8	Protein MEMO1	C2orf4	5	5	22	34.293	9.9467e-21	0.91648	61.113	4	0.92774	18.065	4	0.91648	61.113	4	0.92774	18.065	4	NaN	NaN	0	NaN	NaN	0
Q92882	Osteoclast-stimulating factor 1	OSTF1	5	5	25.7	23.787	2.1808e-15	0.91641	8.8458	4	0.94047	13.656	4	0.91454	10.466	3	0.89795	5.6594	3	0.91828	NaN	1	1.1934	NaN	1
J3KTL2	Serine/arginine-rich splicing factor 1	SRSF1	5	5	16.6	28.329	7.1318e-17	0.91424	10.21	3	0.9032	2.5529	3	0.91424	10.21	3	0.9032	2.5529	3	NaN	NaN	0	NaN	NaN	0
Q10570	Cleavage and polyadenylation specificity factor subunit 1	CPSF1	5	5	3.5	160.88	3.2607e-12	0.91191	61.508	7	1.0903	46.253	7	0.91191	61.508	7	1.0903	46.253	7	NaN	NaN	0	NaN	NaN	0
P00441	Superoxide dismutase [Cu-Zn]	SOD1	5	5	37	15.936	3.7124e-19	0.9102	30.726	12	0.96095	54.772	12	0.90833	19.219	9	1.0232	60.414	9	0.93333	56.511	3	0.89526	15.663	3
P50897	Palmitoyl-protein thioesterase 1	PPT1	5	5	17.6	34.193	2.287e-57	0.9001	8.2619	9	0.9952	13.192	9	0.9001	8.2619	9	0.9952	13.192	9	NaN	NaN	0	NaN	NaN	0
Q92925	SWI/SNF-related matrix-associated actin-dependent regulator of chromatin subfamily D member 2	SMARCD2	5	5	11.7	58.92	9.8191e-10	0.8946	10.157	4	1.04	26.117	4	0.8946	10.157	4	1.04	26.117	4	NaN	NaN	0	NaN	NaN	0
H0Y7A7	Calmodulin	CALM2	5	5	49.2	20.762	1.5799e-61	0.88812	30.72	11	1.2363	83.785	11	1.0788	33.423	8	1.3158	99.44	8	0.8247	12.088	3	1.0379	22.142	3
Q06203	Amidophosphoribosyltransferase	PPAT	5	5	11.8	57.398	8.6917e-13	0.88286	37.281	6	1.0384	334.5	6	0.7423	39.291	5	1.0356	368.11	5	1.05	NaN	1	1.0412	NaN	1
P48506	Glutamate--cysteine ligase catalytic subunit	GCLC	5	5	8.5	72.765	1.1745e-12	0.881	12.196	5	0.90219	32.998	5	0.881	12.196	5	0.90219	32.998	5	NaN	NaN	0	NaN	NaN	0
P53634	Dipeptidyl peptidase 1	CTSC	5	5	9.7	51.853	5.4783e-23	0.88098	43.102	13	0.98916	50.644	13	0.88098	47.001	11	1.0173	55.429	11	0.84285	9.9688	2	0.92	6.9852	2
P49685	G-protein coupled receptor 15	GPR15	5	5	16.1	40.787	8.6345e-49	0.87702	18.178	11	0.98084	10.038	11	0.87585	13.161	10	0.97573	9.0308	10	1.3492	NaN	1	1.1661	NaN	1
O00267	Transcription elongation factor SPT5	SUPT5H	5	5	6.3	121	9.6521e-28	0.87493	NaN	1	0.96562	NaN	1	0.87493	NaN	1	0.96562	NaN	1	NaN	NaN	0	NaN	NaN	0
Q969S3	Zinc finger protein 622	ZNF622	5	5	13.4	54.271	8.3163e-15	0.87453	40.971	6	0.68788	37.099	6	0.80851	45.104	5	0.84513	39.826	5	0.94593	NaN	1	0.55989	NaN	1
Q92597	Protein NDRG1	NDRG1	5	5	18.5	42.835	1.8767e-49	0.87007	6.9	6	1.0194	14.506	6	0.87007	6.9	6	1.0194	14.506	6	NaN	NaN	0	NaN	NaN	0
I3L504	Eukaryotic translation initiation factor 5A-1	EIF5A	5	5	29	20.503	3.7968e-25	0.85773	92.422	12	0.85795	87.778	12	0.88743	88.475	9	0.83088	83.505	9	0.82345	114.31	3	0.9234	114.62	3
Q04760	Lactoylglutathione lyase	GLO1	5	5	18.5	20.777	4.4609e-14	0.85438	12.077	7	0.92378	7.3931	7	0.87624	11.262	5	0.91796	7.2265	5	0.76262	13.69	2	0.98353	0.25472	2
Q8WVY7	Ubiquitin-like domain-containing CTD phosphatase 1	UBLCP1	5	5	16	36.804	9.1633e-14	0.84831	19.423	5	0.88366	15.908	5	0.84831	19.423	5	0.88366	15.908	5	NaN	NaN	0	NaN	NaN	0
Q08AM6	Protein VAC14 homolog	VAC14	5	5	7.2	87.972	8.5045e-12	0.84411	12.646	5	0.94194	10.299	5	0.84411	12.646	5	0.94194	10.299	5	NaN	NaN	0	NaN	NaN	0
Q9Y3T9	Nucleolar complex protein 2 homolog	NOC2L	5	5	7.9	84.918	5.4524e-62	0.84182	248.88	3	0.76385	406.99	3	0.91844	12.319	2	2.7343	180.35	2	0.012361	NaN	1	0.0033848	NaN	1
Q99459	Cell division cycle 5-like protein	CDC5L	5	5	9.4	92.25	4.5448e-46	0.8284	NaN	1	1.7907	NaN	1	0.8284	NaN	1	1.7907	NaN	1	NaN	NaN	0	NaN	NaN	0
Q92696	Geranylgeranyl transferase type-2 subunit alpha	RABGGTA	5	5	8.6	65.071	2.9544e-19	0.81825	26.876	4	0.65495	27.693	4	0.81825	26.876	4	0.65495	27.693	4	NaN	NaN	0	NaN	NaN	0
J3KNI9	TBC1 domain family member 15	TBC1D15	5	5	9.4	78.572	4.1868e-19	0.81607	24.754	6	0.95438	45.089	6	0.81607	24.754	6	0.95438	45.089	6	NaN	NaN	0	NaN	NaN	0
P30520	Adenylosuccinate synthetase isozyme 2	ADSS	5	5	13.8	50.097	1.5814e-21	0.80912	31.366	6	0.90349	173.91	6	0.80912	31.366	6	0.90349	173.91	6	NaN	NaN	0	NaN	NaN	0
G8JLJ4	Phostensin	PPP1R18	5	5	14.5	68.041	1.3976e-18	0.79672	11.174	6	0.80028	20.565	6	0.79672	11.174	6	0.80028	20.565	6	NaN	NaN	0	NaN	NaN	0
O43681	ATPase ASNA1	ASNA1	5	5	19.8	38.792	4.457e-19	0.78871	20.637	6	0.85582	31.407	6	0.81536	22.67	5	0.77191	25.831	5	0.76292	NaN	1	1.4161	NaN	1
O96019	Actin-like protein 6A	ACTL6A	5	5	14.7	47.46	1.8637e-16	0.78445	13.835	4	0.99005	19.185	4	0.78445	13.835	4	0.99005	19.185	4	NaN	NaN	0	NaN	NaN	0
Q8N0W3-2	L-fucose kinase	FUK	5	5	6.8	118.39	2.0831e-59	0.76687	16.405	5	0.92215	21.935	5	0.76687	16.405	5	0.92215	21.935	5	NaN	NaN	0	NaN	NaN	0
Q9UBQ7	Glyoxylate reductase/hydroxypyruvate reductase	GRHPR	5	5	21.6	35.668	1.9639e-30	0.73342	44.441	8	0.89808	46.415	8	0.68782	39.859	7	0.8473	42.89	7	1.2703	NaN	1	1.422	NaN	1
Q9UKV3	Apoptotic chromatin condensation inducer in the nucleus	ACIN1	5	5	5.9	151.86	5.0144e-105	0.72454	NaN	1	1.257	NaN	1	0.72454	NaN	1	1.257	NaN	1	NaN	NaN	0	NaN	NaN	0
Q13510-2	Acid ceramidase	ASAH1	5	5	11.4	46.503	8.5905e-12	0.71928	28.549	5	0.82345	19.775	5	0.71928	28.549	5	0.82345	19.775	5	NaN	NaN	0	NaN	NaN	0
O00487	26S proteasome non-ATPase regulatory subunit 14	PSMD14	5	5	20.3	34.577	1.8099e-12	0.69362	48.049	9	0.77691	36.672	9	0.62578	34.073	5	0.74981	36.844	5	0.73851	64.953	4	1.0139	41.001	4
Q15382	GTP-binding protein Rheb	RHEB	5	5	25	20.497	1.1423e-12	0.66398	71.184	5	0.58827	62.267	5	0.66398	71.184	5	0.58827	62.267	5	NaN	NaN	0	NaN	NaN	0
P06454	Prothymosin alpha	PTMA	5	5	35.1	12.203	5.2983e-183	0.60882	11.611	3	0.63275	20.135	3	0.63483	5.9165	2	0.72025	18.318	2	0.52624	NaN	1	0.55147	NaN	1
B1AKJ5	Nardilysin	NRD1	5	5	4.1	139.41	1.195e-09	0.5686	47.619	3	0.65189	56.945	3	0.5686	47.619	3	0.65189	56.945	3	NaN	NaN	0	NaN	NaN	0
A6NDG6	Phosphoglycolate phosphatase	PGP	5	5	18.7	34.006	1.2718e-11	0.55555	40.774	4	0.42272	28.942	4	0.55555	40.774	4	0.42272	28.942	4	NaN	NaN	0	NaN	NaN	0
Q86X95	Corepressor interacting with RBPJ 1	CIR1	5	5	14.2	52.313	4.5395e-13	0.54937	12.413	4	0.96849	5.8107	4	0.54937	12.413	4	0.96849	5.8107	4	NaN	NaN	0	NaN	NaN	0
Q9BU76	Multiple myeloma tumor-associated protein 2	MMTAG2	5	5	22.4	29.411	5.6525e-11	0.53432	22.093	7	0.88168	14.817	7	0.53432	22.093	7	0.88168	14.817	7	NaN	NaN	0	NaN	NaN	0
Q96CN7	Isochorismatase domain-containing protein 1	ISOC1	5	5	21.5	32.236	1.809e-19	0.42683	46.563	5	0.47907	45.166	5	0.35853	53.665	4	0.38397	51.081	4	0.42683	NaN	1	0.49256	NaN	1
P68431	Histone H3.1	HIST1H3A	5	5	25	15.404	1.5601e-13	0.42129	131.1	9	0.77438	103.81	9	0.41766	134.09	8	0.74838	110.22	8	0.7262	NaN	1	0.77438	NaN	1
P49720	Proteasome subunit beta type-3	PSMB3	5	5	33.7	22.949	1.2619e-63	0.1796	65.294	5	0.19821	186.36	5	0.18606	73.028	4	0.20938	205.24	4	0.17568	NaN	1	0.16077	NaN	1
B7ZKJ8	Inter-alpha-trypsin inhibitor heavy chain H4	ITIH4	5	5	8.9	103.88	3.0033e-09	0.17206	52.37	5	0.16843	126.25	5	0.17206	52.37	5	0.16843	126.25	5	NaN	NaN	0	NaN	NaN	0
Q08043	Alpha-actinin-3	ACTN3	6	1	7.8	103.24	2.4463e-21	NaN	NaN	0	NaN	NaN	0	NaN	NaN	0	NaN	NaN	0	NaN	NaN	0	NaN	NaN	0
F8W719	Intersectin-2	ITSN2	6	1	36.4	19.77	6.8352e-19	2.1143	NaN	1	2.377	NaN	1	2.1143	NaN	1	2.377	NaN	1	NaN	NaN	0	NaN	NaN	0
Q96IZ6	Methyltransferase-like protein 2A	METTL2A	6	1	14.3	43.537	7.1206e-19	1.5662	NaN	1	1.2169	NaN	1	1.5662	NaN	1	1.2169	NaN	1	NaN	NaN	0	NaN	NaN	0
Q92922	SWI/SNF complex subunit SMARCC1	SMARCC1	6	1	7.1	122.87	5.2005e-21	1.408	NaN	1	0.85335	NaN	1	1.408	NaN	1	0.85335	NaN	1	NaN	NaN	0	NaN	NaN	0
P04229	HLA class II histocompatibility antigen, DRB1-1 beta chain	HLA-DRB1	6	1	24.4	29.914	1.3414e-200	1.3909	NaN	1	1.0236	NaN	1	NaN	NaN	0	NaN	NaN	0	1.3909	NaN	1	1.0236	NaN	1
J3KNE0	RanBP2-like and GRIP domain-containing protein 3	RGPD3	6	1	3.3	198.39	8.0665e-12	1.0756	NaN	1	0.97364	NaN	1	1.0756	NaN	1	0.97364	NaN	1	NaN	NaN	0	NaN	NaN	0
Q92526	T-complex protein 1 subunit zeta-2	CCT6B	6	1	11.3	57.821	9.1727e-18	0.96058	14.647	2	1.783	26.395	2	1.0654	NaN	1	1.4794	NaN	1	0.86607	NaN	1	2.1488	NaN	1
P17612	cAMP-dependent protein kinase catalytic subunit alpha	PRKACA	6	1	12.8	40.589	7.2453e-20	0.95944	NaN	1	1.107	NaN	1	0.95944	NaN	1	1.107	NaN	1	NaN	NaN	0	NaN	NaN	0
Q8TDI0	Chromodomain-helicase-DNA-binding protein 5	CHD5	6	1	3.1	223.05	1.9456e-15	0.9268	NaN	1	1.0102	NaN	1	0.9268	NaN	1	1.0102	NaN	1	NaN	NaN	0	NaN	NaN	0
E9PG89	Chromodomain-helicase-DNA-binding protein 3	CHD3	6	2	3.6	233.03	2.1613e-54	NaN	NaN	0	NaN	NaN	0	NaN	NaN	0	NaN	NaN	0	NaN	NaN	0	NaN	NaN	0
Q9H936	Mitochondrial glutamate carrier 1	SLC25A22	6	2	17	34.47	7.9425e-26	1.1957	9.0969	6	1.0728	6.0825	6	1.1672	5.7878	5	1.0477	3.764	5	1.436	NaN	1	1.1985	NaN	1
Q92930	Ras-related protein Rab-8B	RAB8B	6	2	25.1	23.584	5.6177e-15	1.1543	38.846	3	1.8947	53.243	3	0.90305	NaN	1	0.85992	NaN	1	1.4938	36.459	2	2.1186	15.794	2
Q13951-2	Core-binding factor subunit beta	CBFB	6	2	35.8	21.991	2.3595e-15	0.9629	26.104	6	0.9549	16.523	6	0.82834	33.102	4	0.9549	8.7205	4	1.0399	0.68121	2	0.80416	29.602	2
P62873	Guanine nucleotide-binding protein G(I)/G(S)/G(T) subunit beta-1	GNB1	6	2	15.3	37.377	1.1797e-64	0.8293	NaN	1	0.86474	NaN	1	0.8293	NaN	1	0.86474	NaN	1	NaN	NaN	0	NaN	NaN	0
P16104	Histone H2A.x	H2AFX	6	2	22.4	15.144	9.3407e-101	0.729	21.149	2	1.0771	4.7853	2	0.729	21.149	2	1.0771	4.7853	2	NaN	NaN	0	NaN	NaN	0
P08754	Guanine nucleotide-binding protein G(k) subunit alpha	GNAI3	6	2	17.5	40.532	2.81e-17	0.61409	63.415	2	0.86585	58.72	2	0.96156	NaN	1	1.3115	NaN	1	0.39218	NaN	1	0.57163	NaN	1
P31947	14-3-3 protein sigma	SFN	6	2	25.8	27.774	1.0906e-25	0.52348	122.02	6	0.57879	103.26	6	0.60924	174.87	3	0.61826	152.19	3	0.4498	76.02	3	0.54184	46.031	3
P11217	Glycogen phosphorylase, muscle form	PYGM	6	2	6.7	97.091	8.8986e-13	0.076049	87.568	3	0.09328	52.169	3	0.048107	118.06	2	0.070052	40.497	2	0.076049	NaN	1	0.14909	NaN	1
F8VPA9	HLA class I histocompatibility antigen, alpha chain E	HLA-E	6	3	16	44.591	3.1549e-27	1.2562	35.273	5	3.2692	60.031	5	0.94183	NaN	1	0.90077	NaN	1	1.3353	39.623	4	3.3918	28.4	4
P01903	HLA class II histocompatibility antigen, DR alpha chain	HLA-DRA	6	3	24	28.607	3.0018e-159	1.174	14.267	42	1.0257	22.717	42	1.1726	13.344	31	1.0302	24.865	31	1.3337	15.31	11	1.0065	12.989	11
A0AV56	Scaffold attachment factor B1	SAFB	6	3	15.7	102.85	1.0653e-42	1.1309	10.042	3	1.2763	63.582	3	1.1309	10.042	3	1.2763	63.582	3	NaN	NaN	0	NaN	NaN	0
Q13620-1	Cullin-4B	CUL4B	6	3	7.8	102.3	3.584e-17	1.103	NaN	1	1.3571	NaN	1	1.103	NaN	1	1.3571	NaN	1	NaN	NaN	0	NaN	NaN	0
O14787-2	Transportin-2	TNPO2	6	3	8.8	100.41	2.8589e-17	0.99208	19.177	2	1.0072	33.81	2	0.99208	19.177	2	1.0072	33.81	2	NaN	NaN	0	NaN	NaN	0
B4E040	Ras-related protein Ral-B	RALB	6	4	18.9	25.966	8.0161e-20	1.3628	41.359	9	1.6477	42.49	9	0.78623	17.646	3	0.96554	16.018	3	1.8057	22.996	6	1.9599	25.948	6
P04049-2	RAF proto-oncogene serine/threonine-protein kinase	RAF1	6	4	12.1	75.394	2.0617e-55	1.1501	11.033	2	1.2837	20.427	2	1.1501	11.033	2	1.2837	20.427	2	NaN	NaN	0	NaN	NaN	0
O00505	Importin subunit alpha-3	KPNA3	6	4	12.9	57.81	6.014e-30	1.1422	17.004	8	1.0708	23.482	8	1.1234	18.33	7	1.0336	25.189	7	1.1613	NaN	1	1.1094	NaN	1
P61026	Ras-related protein Rab-10	RAB10	6	4	29	22.541	1.0735e-17	0.94617	20.326	8	1.4534	32.358	8	0.8412	16.231	4	1.0764	36.166	4	1.155	16.827	4	1.6269	14.589	4
Q9NR30	Nucleolar RNA helicase 2	DDX21	6	4	9.8	87.343	7.9404e-23	0.92397	64.894	4	0.99061	62.937	4	0.92397	64.894	4	0.99061	62.937	4	NaN	NaN	0	NaN	NaN	0
Q9UN37	Vacuolar protein sorting-associated protein 4A	VPS4A	6	4	10.8	48.897	2.3483e-12	0.80018	51.752	2	0.73318	40.691	2	0.80018	51.752	2	0.73318	40.691	2	NaN	NaN	0	NaN	NaN	0
Q7Z6I6	Rho GTPase-activating protein 30	ARHGAP30	6	5	6	118.58	6.3951e-15	3.7255	61.962	4	3.8128	68.522	4	3.7255	61.962	4	3.8128	68.522	4	NaN	NaN	0	NaN	NaN	0
Q2M2I8	AP2-associated protein kinase 1	AAK1	6	5	7.6	103.88	2.4244e-20	1.4435	21.159	5	1.3978	40.376	5	1.4435	21.159	5	1.3978	40.376	5	NaN	NaN	0	NaN	NaN	0
Q9Y371	Endophilin-B1	SH3GLB1	6	5	15.3	40.796	2.3657e-15	1.0771	21.69	6	1.3148	32.41	6	1.0771	21.69	6	1.3148	32.41	6	NaN	NaN	0	NaN	NaN	0
P51114	Fragile X mental retardation syndrome-related protein 1	FXR1	6	5	16.6	69.72	1.2393e-25	1.0683	28.645	13	1.098	51.5	13	1.0611	29.607	12	1.0794	50.595	12	1.0767	NaN	1	1.6266	NaN	1
Q9Y6D6	Brefeldin A-inhibited guanine nucleotide-exchange protein 1	ARFGEF1	6	5	3.3	208.76	6.8014e-12	1.0242	8.5258	5	1.0715	11.603	5	1.0242	8.5258	5	1.0715	11.603	5	NaN	NaN	0	NaN	NaN	0
O60234	Glia maturation factor gamma	GMFG	6	5	45.1	16.801	1.955e-74	1.022	12.737	12	1.0084	16.525	12	1.0128	9.3831	10	0.99359	15.768	10	1.2557	7.1563	2	1.2332	5.0753	2
P48426	Phosphatidylinositol 5-phosphate 4-kinase type-2 alpha	PIP4K2A	6	5	16.7	46.224	1.6995e-17	1.0093	5.6067	4	0.86	20.147	4	1.0093	5.6067	4	0.86	20.147	4	NaN	NaN	0	NaN	NaN	0
P51991	Heterogeneous nuclear ribonucleoprotein A3	HNRNPA3	6	5	20.4	39.594	1.3819e-38	1.0004	55.737	12	1.0467	62.997	12	1.034	58.331	11	1.086	66.04	11	0.73015	NaN	1	0.90792	NaN	1
P09012	U1 small nuclear ribonucleoprotein A	SNRPA	6	5	25.9	31.279	2.0221e-16	0.92728	5.1745	7	0.9286	18.97	7	0.92728	5.7671	5	0.99962	23.203	5	0.94609	5.0058	2	0.88705	1.2495	2
Q14562	ATP-dependent RNA helicase DHX8	DHX8	6	5	6.1	139.31	5.9643e-40	0.87752	12.539	4	0.84856	23.317	4	0.87752	12.539	4	0.84856	23.317	4	NaN	NaN	0	NaN	NaN	0
A7MAP1	Coronin-1C	CORO1C	6	5	13.7	58.947	1.1829e-48	0.74004	23.7	7	0.79446	35.973	7	0.72615	15.854	6	0.7291	28.179	6	1.1176	NaN	1	1.4555	NaN	1
P09104	Gamma-enolase	ENO2	6	5	17.5	47.268	3.4803e-110	0.64855	86.532	17	0.78931	103.6	16	0.72565	89.367	16	0.90867	94.129	15	0.46683	NaN	1	0.073732	NaN	1
Q08554-2	Desmocollin-1	DSC1	6	5	7.7	93.834	3.6286e-21	0.1106	122.23	5	0.44425	84.701	4	0.1106	122.23	5	0.44425	84.701	4	NaN	NaN	0	NaN	NaN	0
Q96JM3	Chromosome alignment-maintaining phosphoprotein 1	CHAMP1	6	6	10	89.098	1.2665e-43	NaN	NaN	0	NaN	NaN	0	NaN	NaN	0	NaN	NaN	0	NaN	NaN	0	NaN	NaN	0
P00533	Epidermal growth factor receptor	EGFR	6	6	9.8	134.28	2.1263e-109	NaN	NaN	0	NaN	NaN	0	NaN	NaN	0	NaN	NaN	0	NaN	NaN	0	NaN	NaN	0
Q5VT52	Regulation of nuclear pre-mRNA domain-containing protein 2	RPRD2	6	6	7.6	156.02	2.3107e-82	NaN	NaN	0	NaN	NaN	0	NaN	NaN	0	NaN	NaN	0	NaN	NaN	0	NaN	NaN	0
Q8WVC0	RNA polymerase-associated protein LEO1	LEO1	6	6	14.1	75.403	1.4298e-60	NaN	NaN	0	NaN	NaN	0	NaN	NaN	0	NaN	NaN	0	NaN	NaN	0	NaN	NaN	0
Q68CZ2	Tensin-3	TNS3	6	6	10	155.26	9.9476e-128	NaN	NaN	0	NaN	NaN	0	NaN	NaN	0	NaN	NaN	0	NaN	NaN	0	NaN	NaN	0
Q9HBL0	Tensin-1	TNS1	6	6	5.9	185.7	3.2936e-38	3.7568	NaN	1	3.146	NaN	1	NaN	NaN	0	NaN	NaN	0	3.7568	NaN	1	3.146	NaN	1
Q7Z417	Nuclear fragile X mental retardation-interacting protein 2	NUFIP2	6	6	14.2	76.12	3.7201e-26	1.3935	9.4998	2	1.0302	19.017	2	1.3935	9.4998	2	1.0302	19.017	2	NaN	NaN	0	NaN	NaN	0
Q53EZ4	Centrosomal protein of 55 kDa	CEP55	6	6	11.4	54.178	2.4305e-11	1.3678	50.448	5	2.5082	54.123	5	1.3678	NaN	1	1.1914	NaN	1	1.4454	57.491	4	2.6097	56.248	4
P57740	Nuclear pore complex protein Nup107	NUP107	6	6	7.9	106.37	5.4377e-26	1.3382	32.72	4	1.4166	50.018	4	1.3382	32.72	4	1.4166	50.018	4	NaN	NaN	0	NaN	NaN	0
P13674	Prolyl 4-hydroxylase subunit alpha-1	P4HA1	6	6	13.3	61.049	2.4569e-22	1.3339	21.54	7	1.2132	15.253	7	1.2999	19.249	6	1.3017	16.583	6	1.8496	NaN	1	1.2132	NaN	1
P50914	60S ribosomal protein L14	RPL14	6	6	26	23.432	1.1885e-17	1.311	32.553	9	1.202	19.166	9	1.311	32.553	9	1.202	19.166	9	NaN	NaN	0	NaN	NaN	0
O60841	Eukaryotic translation initiation factor 5B	EIF5B	6	6	6.7	138.83	2.4086e-143	1.2751	79.436	3	1.0742	6.8743	3	1.2751	79.436	3	1.0742	6.8743	3	NaN	NaN	0	NaN	NaN	0
Q8NBJ5	Procollagen galactosyltransferase 1	GLT25D1	6	6	10	71.635	6.7675e-18	1.27	8.5171	7	1.1344	9.6837	7	1.27	8.5171	7	1.1344	9.6837	7	NaN	NaN	0	NaN	NaN	0
Q92615	La-related protein 4B	LARP4B	6	6	15.6	80.551	8.2898e-14	1.2411	NaN	1	0.97808	NaN	1	1.2411	NaN	1	0.97808	NaN	1	NaN	NaN	0	NaN	NaN	0
Q12907	Vesicular integral-membrane protein VIP36	LMAN2	6	6	23.9	40.228	3.7358e-47	1.2095	23.428	6	0.98478	12.907	6	1.2095	23.428	6	0.98478	12.907	6	NaN	NaN	0	NaN	NaN	0
Q9BUP3-3	Oxidoreductase HTATIP2	HTATIP2	6	6	21	30.13	1.7545e-14	1.2049	17.855	10	1.1247	9.4995	10	1.1866	18.789	9	1.1207	9.4688	9	1.2288	NaN	1	1.254	NaN	1
O00159	Unconventional myosin-Ic	MYO1C	6	6	6.5	121.68	1.2998e-13	1.1961	19.841	7	0.91323	62.366	7	0.82278	13.49	3	0.4054	47.13	3	1.2104	2.4538	4	1.3876	31.631	4
Q15286	Ras-related protein Rab-35	RAB35	6	6	23.9	23.025	4.0802e-23	1.1819	27.736	10	1.3898	40.803	10	1.0034	6.1614	5	0.97569	11.258	5	1.7959	17.029	5	2.046	7.0768	5
P31937	3-hydroxyisobutyrate dehydrogenase, mitochondrial	HIBADH	6	6	25.6	35.329	9.2459e-33	1.177	23.447	9	1.0529	30.821	9	0.97582	23.903	7	1.0232	12.252	7	1.2576	5.8353	2	1.9614	10.058	2
O75976	Carboxypeptidase D	CPD	6	6	4.6	152.93	3.2496e-14	1.1746	8.0001	4	1.1466	18.419	4	1.1746	8.0001	4	1.1466	18.419	4	NaN	NaN	0	NaN	NaN	0
H1ZZW1	Cell adhesion molecule 1	CADM1	6	6	14.6	51.533	7.7562e-13	1.1708	19.412	8	1.028	5.6507	8	1.1708	19.412	8	1.028	5.6507	8	NaN	NaN	0	NaN	NaN	0
O95163	Elongator complex protein 1	IKBKAP	6	6	5.3	150.25	2.1441e-11	1.17	31.189	5	1.2196	35.916	5	1.17	31.189	5	1.2196	35.916	5	NaN	NaN	0	NaN	NaN	0
O75489	NADH dehydrogenase [ubiquinone] iron-sulfur protein 3, mitochondrial	NDUFS3	6	6	25.8	30.241	2.4873e-24	1.1598	15.237	9	0.97927	48.183	9	1.1097	9.5602	6	0.92275	33.389	6	1.3028	12.469	3	1.695	16.15	3
P07741	Adenine phosphoribosyltransferase	APRT	6	6	38.9	19.608	1.3287e-30	1.1532	118.9	12	1.0443	42.202	12	1.1115	134.72	9	1.0179	36.534	9	1.3404	3.6322	3	1.6225	8.3645	3
Q8TEX9-2	Importin-4	IPO4	6	6	6.3	118.9	2.8378e-30	1.1514	14.452	5	1.1098	31.101	5	1.1514	14.452	5	1.1098	31.101	5	NaN	NaN	0	NaN	NaN	0
P13489	Ribonuclease inhibitor	RNH1	6	6	19.3	49.973	4.3875e-147	1.1433	10.395	11	1.111	7.7996	11	1.1209	11.359	9	1.111	7.9016	9	1.1967	4.8061	2	1.0644	7.5418	2
P14324	Farnesyl pyrophosphate synthase	FDPS	6	6	15.3	48.275	2.0882e-39	1.1398	26.088	12	1.0368	25.566	12	1.1325	27.104	11	1.0253	26.691	11	1.3529	NaN	1	1.1879	NaN	1
Q9UPU5	Ubiquitin carboxyl-terminal hydrolase 24	USP24	6	6	2.1	294.36	2.7092e-25	1.1393	7.377	3	1.1009	18.578	3	1.1393	7.377	3	1.1009	18.578	3	NaN	NaN	0	NaN	NaN	0
Q8WW12	PEST proteolytic signal-containing nuclear protein	PCNP	6	6	41	18.925	1.5031e-21	1.1345	16.461	2	1.1021	6.6467	2	1.1345	16.461	2	1.1021	6.6467	2	NaN	NaN	0	NaN	NaN	0
P49821	NADH dehydrogenase [ubiquinone] flavoprotein 1, mitochondrial	NDUFV1	6	6	11.9	50.817	1.1822e-13	1.1313	25.359	5	1.0819	17.277	5	1.1426	6.6754	4	1.1162	8.8093	4	0.64105	NaN	1	0.78724	NaN	1
O14976	Cyclin-G-associated kinase	GAK	6	6	6.3	143.19	4.3965e-13	1.1299	21.134	7	1.0879	20.459	7	1.1299	21.134	7	1.0879	20.459	7	NaN	NaN	0	NaN	NaN	0
Q53GS9	U4/U6.U5 tri-snRNP-associated protein 2	USP39	6	6	14.2	65.38	4.4197e-48	1.1298	20.057	6	0.96196	14.5	6	1.1298	20.057	6	0.96196	14.5	6	NaN	NaN	0	NaN	NaN	0
O75152	Zinc finger CCCH domain-containing protein 11A	ZC3H11A	6	6	8.9	89.13	6.6722e-20	1.1293	18.776	5	1.034	12.163	5	1.1293	18.776	5	1.034	12.163	5	NaN	NaN	0	NaN	NaN	0
P62829	60S ribosomal protein L23	RPL23	6	6	32.1	14.865	4.8538e-38	1.1221	25.921	17	1.0724	26.318	17	1.1221	27.804	11	1.0385	23.131	11	1.1867	19.598	6	1.4052	8.6926	6
Q9BY44	Eukaryotic translation initiation factor 2A	EIF2A	6	6	11.1	64.989	2.0203e-16	1.1198	14.061	5	1.095	14.676	5	1.1198	14.061	5	1.095	14.676	5	NaN	NaN	0	NaN	NaN	0
Q00013	55 kDa erythrocyte membrane protein	MPP1	6	6	17.8	52.296	1.2355e-14	1.1151	13.092	4	1.0011	14.552	4	1.1151	13.092	4	1.0011	14.552	4	NaN	NaN	0	NaN	NaN	0
Q96I25	Splicing factor 45	RBM17	6	6	22.9	44.961	9.0947e-21	1.1075	19.507	5	1.2456	19.117	5	1.1075	19.507	5	1.2456	19.117	5	NaN	NaN	0	NaN	NaN	0
P49755	Transmembrane emp24 domain-containing protein 10	TMED10	6	6	29.7	24.976	2.949e-28	1.1074	13.618	7	1.131	7.1669	7	1.1074	13.618	7	1.131	7.1669	7	NaN	NaN	0	NaN	NaN	0
O14579	Coatomer subunit epsilon	COPE	6	6	21.8	34.482	5.3155e-16	1.1045	27.096	5	1.0155	17.956	5	1.1045	27.096	5	1.0155	17.956	5	NaN	NaN	0	NaN	NaN	0
P06400	Retinoblastoma-associated protein	RB1	6	6	7.3	106.16	2.4459e-16	1.095	16.873	6	1.1022	10.603	6	1.095	16.873	6	1.1022	10.603	6	NaN	NaN	0	NaN	NaN	0
Q9NXS2	Glutaminyl-peptide cyclotransferase-like protein	QPCTL	6	6	13.9	42.924	5.0154e-20	1.0911	15.128	8	1.0037	133.67	8	1.1561	7.892	5	1.041	162.62	5	0.86793	20.384	3	0.66051	41.517	3
P08708	40S ribosomal protein S17	RPS17	6	6	53.3	15.55	1.5232e-67	1.0817	10.488	11	1.0354	14.703	11	1.08	10.891	9	0.97057	11.843	9	1.1448	8.0248	2	1.2247	8.6081	2
Q96CW1	AP-2 complex subunit mu	AP2M1	6	6	14	49.654	4.8727e-19	1.075	41.875	9	1.0815	18.711	9	1.0799	41.799	8	1.0843	15.226	8	0.72964	NaN	1	0.74794	NaN	1
Q9ULX6	A-kinase anchor protein 8-like	AKAP8L	6	6	12.1	71.648	1.0299e-14	1.0712	5.2642	10	1.1296	13.177	10	1.0712	5.2642	10	1.1296	13.177	10	NaN	NaN	0	NaN	NaN	0
H0YKD8	60S ribosomal protein L28	RPL28	6	6	31.8	19.072	1.4964e-17	1.066	9.3234	9	1.0651	8.8451	9	1.0562	11.608	6	1.0463	7.6551	6	1.0697	2.2182	3	1.1095	8.1329	3
P30084	Enoyl-CoA hydratase, mitochondrial	ECHS1	6	6	20.7	31.387	1.2913e-15	1.0635	23.526	8	1.2232	43.542	8	1.0373	24.923	6	1.1645	42.634	6	1.2221	17.796	2	1.7802	13.678	2
P61254	60S ribosomal protein L26	RPL26	6	6	28.3	17.258	2.6593e-17	1.0629	12.099	9	0.91003	21.269	9	1.0706	12.911	8	0.90523	18.528	8	1.012	NaN	1	1.3917	NaN	1
P55036	26S proteasome non-ATPase regulatory subunit 4	PSMD4	6	6	21	40.736	4.3194e-19	1.0608	62.378	8	0.98683	58.657	8	1.1159	71.892	5	1.0824	68.728	5	0.81989	6.7474	3	0.79413	10.852	3
P35914	Hydroxymethylglutaryl-CoA lyase, mitochondrial	HMGCL	6	6	17.2	34.36	5.8344e-17	1.0583	32.596	6	1.502	43.997	6	0.62733	NaN	1	0.56789	NaN	1	1.1081	27.326	5	1.5764	26.396	5
P15153	Ras-related C3 botulinum toxin substrate 2	RAC2	6	6	22.4	21.429	3.8901e-51	0.98101	46.693	25	0.9795	25.622	25	0.96224	53.364	19	0.94163	20.382	19	1.0734	13.892	6	1.3973	17.052	6
Q9NXE4-4	Sphingomyelin phosphodiesterase 4	SMPD4	6	6	6.9	98.147	1.1069e-14	1.0514	21.566	7	1.1633	10.223	7	1.0514	21.566	7	1.1633	10.223	7	NaN	NaN	0	NaN	NaN	0
O75376	Nuclear receptor corepressor 1	NCOR1	6	6	3.6	270.21	4.9246e-40	1.051	40.061	2	1.6051	21.443	2	1.051	40.061	2	1.6051	21.443	2	NaN	NaN	0	NaN	NaN	0
P46781	40S ribosomal protein S9	RPS9	6	6	24.7	22.591	5.5451e-32	1.0506	41.009	11	1.0012	27.73	11	0.99725	46.08	8	0.96098	30.983	8	1.0506	9.1211	3	1.0546	8.6122	3
B4DUT8	Calponin-2	CNN2	6	6	19.7	35.943	1.2883e-34	1.0486	12.667	10	1.0568	7.4906	10	1.0235	11.544	7	1.0536	5.2923	7	1.1298	7.2182	3	1.1151	12.151	3
Q9HAU0-6	Pleckstrin homology domain-containing family A member 5	PLEKHA5	6	6	5.5	146.89	6.0608e-16	1.0469	7.2668	4	1.2106	3.2022	4	1.0469	7.2668	4	1.2106	3.2022	4	NaN	NaN	0	NaN	NaN	0
O95861	3(2),5-bisphosphate nucleotidase 1	BPNT1	6	6	25.3	33.392	2.2364e-41	1.0409	20.599	6	0.97721	18.996	6	0.93432	21.43	5	0.91924	20.122	5	1.1595	NaN	1	1.0825	NaN	1
Q13435	Splicing factor 3B subunit 2	SF3B2	6	6	8.8	100.23	4.9035e-74	1.0397	17.013	5	0.97901	54.85	5	1.0397	17.013	5	0.97901	54.85	5	NaN	NaN	0	NaN	NaN	0
Q99704	Docking protein 1	DOK1	6	6	14.8	52.391	1.0119e-21	1.0332	67.232	6	1.0148	18.452	6	1.0332	67.232	6	1.0148	18.452	6	NaN	NaN	0	NaN	NaN	0
P35268	60S ribosomal protein L22	RPL22	6	6	38.3	14.787	5.703e-56	1.0279	59.313	8	0.79452	34.701	8	1.0476	57.723	7	0.79707	36.428	7	0.57442	NaN	1	0.60882	NaN	1
A4D212	Integrator complex subunit 1	DKFZP586J0619	6	6	2.6	265.75	9.0186e-14	1.0269	104	4	0.90769	107.2	4	1.0269	104	4	0.90769	107.2	4	NaN	NaN	0	NaN	NaN	0
Q16630-2	Cleavage and polyadenylation specificity factor subunit 6	CPSF6	6	6	11.6	63.47	1.3068e-31	1.0267	7.6673	9	0.99122	19.403	9	1.0267	7.6673	9	0.99122	19.403	9	NaN	NaN	0	NaN	NaN	0
Q5VW36	Focadhesin	FOCAD	6	6	3.3	200.07	2.3531e-18	1.0223	14.022	6	1.0606	28.016	6	1.0223	14.022	6	1.0606	28.016	6	NaN	NaN	0	NaN	NaN	0
Q9H3P7	Golgi resident protein GCP60	ACBD3	6	6	25.8	60.593	3.1126e-21	1.019	32.902	8	1.0083	49.487	8	1.019	32.902	8	1.0083	49.487	8	NaN	NaN	0	NaN	NaN	0
O00170	AH receptor-interacting protein	AIP	6	6	24.2	37.636	2.9843e-20	1.0186	16.531	8	1.0379	3.7425	8	1.0186	16.531	8	1.0379	3.7425	8	NaN	NaN	0	NaN	NaN	0
I3L0Q9	Glucosylceramidase	GBA	6	6	10.3	59.663	6.4993e-15	1.0138	34.577	7	1.0416	29.072	7	1.0138	34.577	7	1.0416	29.072	7	NaN	NaN	0	NaN	NaN	0
Q09161	Nuclear cap-binding protein subunit 1	NCBP1	6	6	9.2	91.838	1.8734e-18	1.013	14.139	8	1.0049	13.792	8	1.013	14.139	8	1.0049	13.792	8	NaN	NaN	0	NaN	NaN	0
P06729	T-cell surface antigen CD2	CD2	6	6	14.5	39.448	2.8627e-15	1.0093	21.79	8	0.99916	42.712	8	1.0093	21.79	8	0.99916	42.712	8	NaN	NaN	0	NaN	NaN	0
P26447	Protein S100-A4	S100A4	6	6	45.5	11.728	3.4504e-24	1.009	8.1038	13	0.97744	7.9112	13	1.0355	6.1348	9	0.97744	7.2144	9	0.95411	9.9528	4	0.98835	9.6266	4
Q9H9H4	Vacuolar protein sorting-associated protein 37B	VPS37B	6	6	28.1	31.307	3.1487e-54	1.008	10.88	6	0.96037	16.855	6	1.0546	12.493	3	1.0017	6.299	3	0.96339	11.771	3	0.91863	24.441	3
Q96T37	Putative RNA-binding protein 15	RBM15	6	6	6.8	107.19	2.7814e-26	1.0028	25.294	3	1.1201	19.558	3	1.0028	25.294	3	1.1201	19.558	3	NaN	NaN	0	NaN	NaN	0
Q9NQC3	Reticulon-4	RTN4	6	6	8	129.93	6.3323e-81	1.0019	6.5095	5	1.0464	12.092	5	1.0019	6.5095	5	1.0464	12.092	5	NaN	NaN	0	NaN	NaN	0
Q96QR8	Transcriptional activator protein Pur-beta	PURB	6	6	28.2	33.24	1.275e-272	0.99758	NaN	1	1.082	NaN	1	NaN	NaN	0	NaN	NaN	0	0.99758	NaN	1	1.082	NaN	1
P46777	60S ribosomal protein L5	RPL5	6	6	18.2	34.362	2.2625e-16	0.99711	6.4606	7	1.0017	10.535	7	0.99711	6.4606	7	1.0017	10.535	7	NaN	NaN	0	NaN	NaN	0
P49916	DNA ligase 3	LIG3	6	6	7.4	112.91	2.3684e-42	0.99361	12.272	2	1.0596	13.234	2	0.99361	12.272	2	1.0596	13.234	2	NaN	NaN	0	NaN	NaN	0
P04632	Calpain small subunit 1	CAPNS1	6	6	19.4	28.315	4.5224e-41	0.98928	16.008	17	1.0062	17.797	17	0.99209	16.745	13	1.0173	16.009	13	0.97684	15.122	4	0.95727	25.699	4
E9PAV3	Nascent polypeptide-associated complex subunit alpha	NACA	6	6	5.1	205.42	6.0347e-86	0.98757	10.21	5	0.83637	13.76	5	0.98757	10.21	5	0.83637	13.76	5	NaN	NaN	0	NaN	NaN	0
Q9HB71	Calcyclin-binding protein	CACYBP	6	6	20.2	26.21	4.8449e-36	0.9836	24.637	6	1.0054	21.448	6	1.1047	25.604	5	1.0714	23.98	5	0.80369	NaN	1	0.94349	NaN	1
O75822	Eukaryotic translation initiation factor 3 subunit J	EIF3J	6	6	26	29.062	7.0127e-29	0.98198	24.954	5	0.87812	16.493	5	0.98198	24.954	5	0.87812	16.493	5	NaN	NaN	0	NaN	NaN	0
O43813	LanC-like protein 1	LANCL1	6	6	15	45.283	3.3324e-18	0.98013	12.002	22	0.96346	18.293	22	0.99163	13.124	15	0.98394	18.96	15	0.91724	9.7114	7	0.9436	16.243	7
Q9H2M9	Rab3 GTPase-activating protein non-catalytic subunit	RAB3GAP2	6	6	4.8	155.98	2.226e-15	0.98005	23.482	5	1.1482	23.899	5	0.98005	23.482	5	1.1482	23.899	5	NaN	NaN	0	NaN	NaN	0
P16152	Carbonyl reductase [NADPH] 1	CBR1	6	6	33.2	30.375	1.4132e-54	0.97829	22.316	6	1.13	20.395	6	0.97829	22.316	6	1.13	20.395	6	NaN	NaN	0	NaN	NaN	0
E7ESZ7	NADH dehydrogenase [ubiquinone] 1 alpha subcomplex subunit 10, mitochondrial	NDUFA10	6	6	14.6	44.738	2.6555e-20	0.97329	69.343	9	1.0143	78.343	9	0.97209	72.273	8	1.03	83.304	8	1.2379	NaN	1	1.0143	NaN	1
Q15369	Transcription elongation factor B polypeptide 1	TCEB1	6	6	46.4	12.473	6.3767e-150	0.97187	11.762	20	1.045	13.176	20	0.98854	10.82	12	1.0539	12.344	12	0.93843	13.792	8	0.99961	14.583	8
P09661	U2 small nuclear ribonucleoprotein A	SNRPA1	6	6	26.3	28.415	7.9196e-32	0.97141	36.714	7	0.96034	20.41	7	0.97141	36.714	7	0.96034	20.41	7	NaN	NaN	0	NaN	NaN	0
Q8NI60	Chaperone activity of bc1 complex-like, mitochondrial	ADCK3	6	6	10.7	71.949	5.8954e-41	0.97113	25.974	6	0.98722	25	6	0.97113	25.974	6	0.98722	25	6	NaN	NaN	0	NaN	NaN	0
Q9UK41-2	Vacuolar protein sorting-associated protein 28 homolog	VPS28	6	6	29.2	26.462	2.641e-32	0.96811	12.296	9	1.0512	17.26	9	0.96811	13.343	5	1.0688	17.51	5	1.0335	12.667	4	0.98329	19.213	4
P28062	Proteasome subunit beta type-8	PSMB8	6	6	25.7	30.354	3.1682e-20	0.96716	16.758	4	0.94853	16.04	4	0.96716	16.758	4	0.94853	16.04	4	NaN	NaN	0	NaN	NaN	0
P57772	Selenocysteine-specific elongation factor	EEFSEC	6	6	11.7	65.304	2.0987e-21	0.96674	20.474	7	0.97627	22.305	7	0.96674	20.474	7	0.97627	22.305	7	NaN	NaN	0	NaN	NaN	0
P16219	Short-chain specific acyl-CoA dehydrogenase, mitochondrial	ACADS	6	6	15.3	44.297	3.4738e-16	0.96475	7.2977	6	1.2248	83.945	6	0.96475	7.2977	6	1.2248	83.945	6	NaN	NaN	0	NaN	NaN	0
Q96EY7	Pentatricopeptide repeat-containing protein 3, mitochondrial	PTCD3	6	6	12	78.549	9.18e-17	0.95789	59.558	8	0.96742	67.455	8	0.84881	64.377	6	0.88541	54.818	6	1.2761	3.2912	2	2.161	13.686	2
Q86VS8	Protein Hook homolog 3	HOOK3	6	6	10.6	83.125	2.8213e-20	0.95331	21.458	5	0.95701	11.83	5	0.95331	21.458	5	0.95701	11.83	5	NaN	NaN	0	NaN	NaN	0
P61081	NEDD8-conjugating enzyme Ubc12	UBE2M	6	6	25.7	20.9	1.9966e-22	0.95308	88.968	9	0.85969	28.493	9	0.99251	98.28	7	0.82349	30.344	7	0.88181	10.992	2	1.0013	21.559	2
P61088	Ubiquitin-conjugating enzyme E2 N	UBE2N	6	6	48	17.138	3.3515e-37	0.95297	15.127	13	0.89689	15.062	13	0.97608	16.662	9	0.91946	15.856	9	0.82295	7.5568	4	0.856	7.0447	4
Q14699	Raftlin	RFTN1	6	6	12.5	63.145	1.859e-27	0.94745	10.528	9	1.005	15.502	9	0.94991	7.0694	8	0.97453	13.139	8	0.73358	NaN	1	1.3233	NaN	1
Q9UKM9	RNA-binding protein Raly	RALY	6	6	19.9	32.463	2.1696e-17	0.94205	5.934	5	1.1026	22.238	5	0.92467	5.6506	4	1.0676	10.997	4	1.0109	NaN	1	1.7111	NaN	1
Q9H2G2	STE20-like serine/threonine-protein kinase	SLK	6	6	8.4	142.69	2.8772e-13	0.93652	18.898	6	1.0648	13.469	6	0.93652	18.898	6	1.0648	13.469	6	NaN	NaN	0	NaN	NaN	0
P30086	Phosphatidylethanolamine-binding protein 1	PEBP1	6	6	35.3	21.057	1.2132e-35	0.93077	13.774	8	0.92989	15.037	8	0.93175	14.877	7	0.95016	15.79	7	0.90136	NaN	1	0.91004	NaN	1
P33527-9	Multidrug resistance-associated protein 1	ABCC1	6	6	4.3	172.64	3.4061e-13	0.92883	10.514	5	1.0126	34.136	5	0.92883	10.514	5	1.0126	34.136	5	NaN	NaN	0	NaN	NaN	0
Q9HA64	Ketosamine-3-kinase	FN3KRP	6	6	19.4	34.412	2.0729e-12	0.92691	19.773	8	0.9488	11.613	8	1.144	2.9821	2	1.1188	18.592	2	0.87972	20.427	6	0.93336	5.0475	6
Q16401	26S proteasome non-ATPase regulatory subunit 5	PSMD5	6	6	12.5	56.195	3.6379e-20	0.92334	17.35	5	0.96209	16.647	5	0.92334	17.35	5	0.96209	16.647	5	NaN	NaN	0	NaN	NaN	0
B5MC40	Transcriptional repressor p66-alpha	GATAD2A	6	6	13.9	68.133	6.3586e-81	0.92177	NaN	1	0.95301	NaN	1	0.92177	NaN	1	0.95301	NaN	1	NaN	NaN	0	NaN	NaN	0
P82979	SAP domain-containing ribonucleoprotein	SARNP	6	6	33.8	23.671	2.3798e-28	0.92099	47.348	8	0.9616	53.068	8	0.92248	51.106	7	0.97792	57.303	7	0.81344	NaN	1	0.85805	NaN	1
Q9P016	Thymocyte nuclear protein 1	THYN1	6	6	27.1	25.697	3.7735e-12	0.91872	5.651	5	1.0288	24.538	5	0.91872	5.651	5	1.0288	24.538	5	NaN	NaN	0	NaN	NaN	0
O15382	Branched-chain-amino-acid aminotransferase, mitochondrial	BCAT2	6	6	18.9	44.287	5.2392e-25	0.91778	60.563	6	1.0921	10.241	6	0.91778	60.563	6	1.0921	10.241	6	NaN	NaN	0	NaN	NaN	0
Q8NBQ5	Estradiol 17-beta-dehydrogenase 11	HSD17B11	6	6	19.3	32.935	2.1568e-19	0.91612	13.214	4	1.0325	60.112	4	0.91496	8.0292	3	0.94931	62.629	3	1.1002	NaN	1	1.3575	NaN	1
P61224	Ras-related protein Rap-1b	RAP1B	6	6	26.1	20.825	5.9289e-26	0.91596	46.816	10	1.6068	63.363	10	0.83962	43.858	6	0.88997	66.322	6	1.274	4.4562	4	1.7198	3.7331	4
F6U211	40S ribosomal protein S10	RPS10	6	6	34.3	19.868	1.6359e-13	0.91125	41.735	6	0.76892	31.898	6	0.88477	46.29	5	0.71719	25.179	5	0.93852	NaN	1	1.2469	NaN	1
Q05048	Cleavage stimulation factor subunit 1	CSTF1	6	6	14.4	48.357	7.7185e-14	0.906	8.5331	4	1.5319	62.21	4	0.906	8.5331	4	1.5319	62.21	4	NaN	NaN	0	NaN	NaN	0
Q9NX46	Poly(ADP-ribose) glycohydrolase ARH3	ADPRHL2	6	6	20.4	38.946	2.2951e-18	0.90081	19.03	6	0.98412	8.6486	6	0.90081	19.03	6	0.98412	8.6486	6	NaN	NaN	0	NaN	NaN	0
A6NFX8	ADP-sugar pyrophosphatase	NUDT5	6	6	27.2	25.895	2.1665e-57	0.89998	17.519	5	1.053	49.461	5	0.89998	17.519	5	1.053	49.461	5	NaN	NaN	0	NaN	NaN	0
Q13825	Methylglutaconyl-CoA hydratase, mitochondrial	AUH	6	6	16.2	35.608	1.0044e-11	0.89318	80.201	6	0.97224	94.927	6	0.8659	81.626	5	0.93716	92.593	5	1.4256	NaN	1	2.0246	NaN	1
Q16666	Gamma-interferon-inducible protein 16	IFI16	6	6	11.7	88.255	2.3508e-29	0.89174	10.076	2	1.0726	12.961	2	0.89174	10.076	2	1.0726	12.961	2	NaN	NaN	0	NaN	NaN	0
P78417	Glutathione S-transferase omega-1	GSTO1	6	6	24.5	27.566	7.2623e-24	0.88882	16.609	13	0.9639	25.386	13	0.90373	15.779	11	0.9639	24.271	11	0.76398	18.418	2	1.0571	36.867	2
P10619	Lysosomal protective protein	CTSA	6	6	18.3	54.465	3.06e-17	0.88607	17.505	5	0.82127	34.471	5	0.88607	7.8488	3	0.78664	19.311	3	0.91289	33.116	2	1.234	22.683	2
Q9H6Z4	Ran-binding protein 3	RANBP3	6	6	11.3	60.209	2.1943e-26	0.8856	30.548	5	0.76234	21.84	5	0.8856	30.548	5	0.76234	21.84	5	NaN	NaN	0	NaN	NaN	0
P36543	V-type proton ATPase subunit E 1	ATP6V1E1	6	6	25.2	26.145	8.4808e-15	0.87899	7.5712	7	1.0283	24.089	7	0.85197	8.9946	5	0.94617	18.975	5	0.90324	3.8475	2	1.2758	13.939	2
O75146	Huntingtin-interacting protein 1-related protein	HIP1R	6	6	5.8	119.39	1.3548e-11	0.86775	26.727	6	1.0039	21.282	6	0.84297	34.119	4	0.92928	20.01	4	0.92748	8.8368	2	1.241	20.133	2
P29466	Caspase-1	CASP1	6	6	13.6	45.158	2.1521e-11	0.85794	39.048	5	1.061	23.825	5	0.93298	26.992	4	1.0324	16.994	4	0.48745	NaN	1	1.613	NaN	1
Q92673	Sortilin-related receptor	SORL1	6	6	3.1	248.42	1.2281e-12	0.85709	26.277	6	0.98511	15.335	6	0.87395	14.898	5	1.0011	11.908	5	0.53239	NaN	1	0.78246	NaN	1
Q3LXA3	Bifunctional ATP-dependent dihydroxyacetone kinase/FAD-AMP lyase (cyclizing)	DAK	6	6	11.7	58.946	1.3405e-27	0.85519	9.4153	3	0.90854	8.9283	3	0.85519	9.4153	3	0.90854	8.9283	3	NaN	NaN	0	NaN	NaN	0
Q14019	Coactosin-like protein	COTL1	6	6	36.6	15.945	3.0634e-16	0.85502	8.0096	6	0.85655	23.911	6	0.88441	6.3206	5	0.87616	26.362	5	0.76241	NaN	1	0.82848	NaN	1
Q96T76-8	MMS19 nucleotide excision repair protein homolog	MMS19	6	6	6.1	115.7	4.1888e-18	0.8466	8.6322	5	1.0139	5.0203	5	0.8466	8.6322	5	1.0139	5.0203	5	NaN	NaN	0	NaN	NaN	0
Q17RY0	Cytoplasmic polyadenylation element-binding protein 4	CPEB4	6	6	10.7	80.151	1.3873e-16	0.84391	25.652	6	1.0053	14.466	6	0.86358	28.484	5	0.99995	15.279	5	0.78351	NaN	1	1.0177	NaN	1
G3V3A4	SNW domain-containing protein 1	SNW1	6	6	14.4	65.391	1.1512e-27	0.83266	27.07	6	0.87513	14.521	6	0.83266	27.07	6	0.87513	14.521	6	NaN	NaN	0	NaN	NaN	0
P61201-2	COP9 signalosome complex subunit 2	COPS2	6	6	16.7	52.404	7.3098e-29	0.81135	20.461	6	0.90666	72.297	6	0.81135	20.461	6	0.90666	72.297	6	NaN	NaN	0	NaN	NaN	0
O43172	U4/U6 small nuclear ribonucleoprotein Prp4	PRPF4	6	6	14.6	58.449	1.5399e-12	0.80668	33.32	5	0.85762	45.077	5	0.80668	33.32	5	0.85762	45.077	5	NaN	NaN	0	NaN	NaN	0
P82650	28S ribosomal protein S22, mitochondrial	MRPS22	6	6	16.9	41.28	6.9968e-17	0.80105	31.82	5	0.92907	42.572	5	0.80105	31.82	5	0.92907	42.572	5	NaN	NaN	0	NaN	NaN	0
C9JWM7	Actin-related protein 2/3 complex subunit 4	ARPC4	6	6	31.6	21.588	6.9518e-26	0.79606	61.429	12	0.84879	74.811	12	0.75649	57.142	7	0.81089	66.013	7	1.1742	63.005	5	1.5441	71.646	5
Q92620	Pre-mRNA-splicing factor ATP-dependent RNA helicase PRP16	DHX38	6	6	5.5	140.5	5.7191e-14	0.79207	19.355	4	1.2921	53.501	4	0.79207	19.355	4	1.2921	53.501	4	NaN	NaN	0	NaN	NaN	0
P30050	60S ribosomal protein L12	RPL12	6	6	38.8	17.818	4.5665e-37	0.78333	27.93	15	0.78609	28.964	15	0.81406	31.752	11	0.80676	32.518	11	0.64828	11.699	4	0.68635	18.463	4
O14773	Tripeptidyl-peptidase 1	TPP1	6	6	13.7	61.247	2.3893e-50	0.77877	25.197	12	0.91113	20.429	12	0.7915	4.7065	8	0.94975	7.5938	8	0.49484	13.78	4	0.66375	18.265	4
H9KVA0	Thymidine phosphorylase	TYMP	6	6	14.2	50.404	1.4575e-16	0.77344	29.484	6	1.0465	26.361	6	0.77344	29.484	6	1.0465	26.361	6	NaN	NaN	0	NaN	NaN	0
Q9BTC0	Death-inducer obliterator 1	DIDO1	6	6	5.8	243.87	5.3332e-98	0.76776	59.761	3	0.98698	65.093	3	0.76776	59.761	3	0.98698	65.093	3	NaN	NaN	0	NaN	NaN	0
Q8IW45-2	ATP-dependent (S)-NAD(P)H-hydrate dehydratase	CARKD	6	6	18.2	41.36	9.1651e-19	0.76231	14.418	8	0.76194	25.67	8	0.77426	15.557	7	0.72343	26.669	7	0.75054	NaN	1	0.95316	NaN	1
P24928	DNA-directed RNA polymerase II subunit RPB1	POLR2A	6	6	4.8	217.17	6.1055e-18	0.73827	36.492	6	0.87282	29.984	6	0.73827	36.492	6	0.87282	29.984	6	NaN	NaN	0	NaN	NaN	0
J3KN16	Proteasome-associated protein ECM29 homolog	ECM29	6	6	3.3	223.69	4.0894e-14	0.7029	167.48	6	0.82782	294.94	6	0.7029	167.48	6	0.82782	294.94	6	NaN	NaN	0	NaN	NaN	0
J3KR44	Ubiquitin thioesterase OTUB1	OTUB1	6	6	23.4	35.214	5.8679e-23	0.66286	20.561	11	0.67049	23.796	11	0.66286	20.561	11	0.67049	23.796	11	NaN	NaN	0	NaN	NaN	0
P62495	Eukaryotic peptide chain release factor subunit 1	ETF1	6	6	17.6	49.03	3.001e-14	0.61491	36.715	7	0.62238	19.76	6	0.61491	36.715	7	0.62238	19.76	6	NaN	NaN	0	NaN	NaN	0
Q9UNS2	COP9 signalosome complex subunit 3	COPS3	6	6	16.8	47.873	2.9125e-34	0.47929	7.1699	4	0.50717	12.313	4	0.47929	7.1699	4	0.50717	12.313	4	NaN	NaN	0	NaN	NaN	0
O43396	Thioredoxin-like protein 1	TXNL1	6	6	26.3	32.251	8.5126e-17	0.47913	22.116	7	0.51404	30.14	7	0.4921	23.472	6	0.53992	31.216	6	0.41597	NaN	1	0.42432	NaN	1
D6RAX7	COP9 signalosome complex subunit 4	COPS4	6	6	16.4	47.726	1.4921e-29	0.44314	97.038	11	0.45784	57.895	10	0.44314	46.6	9	0.45558	61.863	8	1.6748	211.3	2	0.62383	53.2	2
P25789	Proteasome subunit alpha type-4	PSMA4	6	6	20.7	29.483	4.0049e-21	0.26194	78.303	14	0.24867	74.888	13	0.25864	81.051	11	0.2593	77.559	10	0.27264	79.198	3	0.16657	26.395	3
Q05193	Dynamin-1	DNM1	7	1	7.6	97.407	1.6393e-17	NaN	NaN	0	NaN	NaN	0	NaN	NaN	0	NaN	NaN	0	NaN	NaN	0	NaN	NaN	0
E9PD98	Intersectin-1	ITSN1	7	1	4.4	195.38	3.7448e-112	NaN	NaN	0	NaN	NaN	0	NaN	NaN	0	NaN	NaN	0	NaN	NaN	0	NaN	NaN	0
P0CG48	Polyubiquitin-C	UBC	7	1	74.6	77.038	2.234e-125	NaN	NaN	0	NaN	NaN	0	NaN	NaN	0	NaN	NaN	0	NaN	NaN	0	NaN	NaN	0
H3BN98	Uncharacterized protein	N/A	7	1	22.8	27.168	1.3494e-69	NaN	NaN	0	NaN	NaN	0	NaN	NaN	0	NaN	NaN	0	NaN	NaN	0	NaN	NaN	0
H3BUY5	RNA-binding motif protein, X chromosome	RBMX	7	1	24.3	28.745	1.6117e-16	NaN	NaN	0	NaN	NaN	0	NaN	NaN	0	NaN	NaN	0	NaN	NaN	0	NaN	NaN	0
Q15418-2	Ribosomal protein S6 kinase alpha-1	RPS6KA1	7	1	11.7	83.931	4.325e-127	2.0828	136.61	2	6.733	NaN	1	2.0828	136.61	2	6.733	NaN	1	NaN	NaN	0	NaN	NaN	0
P62913-2	60S ribosomal protein L11	RPL11	7	1	36.7	20.124	3.4318e-40	1.3927	NaN	1	1.2819	NaN	1	1.3927	NaN	1	1.2819	NaN	1	NaN	NaN	0	NaN	NaN	0
B0UZ92	HLA class II histocompatibility antigen, DQ beta 1 chain	HLA-DQB1	7	1	24.5	30.616	4.3962e-22	1.34	12.383	11	1.092	14.151	11	1.2824	13.02	8	1.084	13.113	8	1.3748	7.61	3	1.2222	10.364	3
P62979	Ubiquitin-40S ribosomal protein S27a	RPS27A	7	1	35.9	17.965	1.1784e-125	1.2084	29.653	199	1.3281	32.01	199	1.1697	28.893	112	1.1131	25.24	112	1.343	28.261	87	1.746	30.08	87
H7BZJ3	Thioredoxin	PDIA3	7	1	48	13.519	3.2523e-88	1.1267	14.33	12	1.1293	18.267	12	1.1075	15.629	10	1.1401	19.944	10	1.2055	7.1398	2	1.1104	4.5171	2
P10412	Histone H1.4	HIST1H1E	7	1	30.1	21.865	2.0717e-26	0.89409	5.1278	2	1.0035	4.3746	2	0.89409	5.1278	2	1.0035	4.3746	2	NaN	NaN	0	NaN	NaN	0
P06396	Gelsolin	GSN	7	1	12.4	85.696	5.7117e-27	0.22416	20.733	3	0.1259	62.388	2	0.22416	20.733	3	0.1259	62.388	2	NaN	NaN	0	NaN	NaN	0
P22694-2	cAMP-dependent protein kinase catalytic subunit beta	PRKACB	7	2	13.6	46.235	7.6807e-23	1.005	10.256	9	1.0275	8.8197	9	1.005	10.256	9	1.0275	8.8197	9	NaN	NaN	0	NaN	NaN	0
Q9BYX7	Putative beta-actin-like protein 3	POTEKP	7	2	23.2	42.016	2.1778e-169	0.94568	13.261	3	0.95392	42.172	3	0.92573	3.015	2	0.92258	4.7242	2	1.1613	NaN	1	1.9109	NaN	1
P62879	Guanine nucleotide-binding protein G(I)/G(S)/G(T) subunit beta-2	GNB2	7	2	15.3	37.331	7.1057e-56	0.89893	41.51	14	0.90984	49.394	14	0.85644	43.858	9	0.84936	43.009	9	1.2188	8.3857	5	1.3786	9.5762	5
O94973-2	AP-2 complex subunit alpha-2	AP2A2	7	2	9.5	104.09	6.0148e-39	0.88013	NaN	1	1.189	NaN	1	0.88013	NaN	1	1.189	NaN	1	NaN	NaN	0	NaN	NaN	0
O95758-4	Polypyrimidine tract-binding protein 3	PTBP3	7	3	11.1	60.417	1.3826e-21	0.92422	5.9044	4	1.1645	11.269	4	0.9485	6.3776	3	1.1374	13.503	3	0.90056	NaN	1	1.1923	NaN	1
Q13404	Ubiquitin-conjugating enzyme E2 variant 1	UBE2V1	7	3	50.3	16.495	3.4543e-22	0.83877	21.787	9	0.78703	30.132	9	0.84497	17.432	8	0.88317	27.747	8	0.59367	NaN	1	0.54673	NaN	1
P62140	Serine/threonine-protein phosphatase PP1-beta catalytic subunit	PPP1CB	7	3	22.6	37.186	2.6283e-58	0.63725	17.286	5	0.78736	11.343	5	0.65844	13.135	3	0.85779	11.505	3	0.55296	20.064	2	0.75348	6.2198	2
Q15052	Rho guanine nucleotide exchange factor 6	ARHGEF6	7	4	9.8	87.498	1.4327e-22	1.2948	17.96	4	1.1437	10.177	4	1.2948	17.96	4	1.1437	10.177	4	NaN	NaN	0	NaN	NaN	0
Q9BYJ9	YTH domain family protein 1	YTHDF1	7	4	18.4	60.873	2.6914e-16	1.1392	12.024	3	0.80636	20.97	3	1.1201	2.3915	2	0.79431	2.1282	2	1.3766	NaN	1	1.1411	NaN	1
P20810-6	Calpastatin	CAST	7	4	13.5	84.942	9.4292e-99	1.1009	15.778	7	1.0373	15.25	7	1.1299	17.113	6	1.0371	15.449	6	1.1009	NaN	1	1.1697	NaN	1
Q9UEW8	STE20/SPS1-related proline-alanine-rich protein kinase	STK39	7	4	11	59.473	1.0824e-21	1.0636	15.708	5	1.037	35.926	5	1.0636	15.708	5	1.037	35.926	5	NaN	NaN	0	NaN	NaN	0
Q8ND56	Protein LSM14 homolog A	LSM14A	7	4	13.2	50.529	2.0152e-25	1.0151	9.8482	6	1.106	12.297	6	1.0151	9.8482	6	1.106	12.297	6	NaN	NaN	0	NaN	NaN	0
Q92973	Transportin-1	TNPO1	7	4	9.8	102.35	3.2021e-23	0.97917	22.946	11	0.89843	23.613	11	0.97917	22.946	11	0.89843	23.613	11	NaN	NaN	0	NaN	NaN	0
P61163	Alpha-centractin	ACTR1A	7	4	23.4	42.613	2.0302e-53	0.82084	17.568	8	0.91168	21.944	8	0.83451	17.319	7	0.89591	22.696	7	0.6729	NaN	1	1.0657	NaN	1
P06493	Cyclin-dependent kinase 1	CDK1	7	5	27.6	34.095	9.492e-22	1.4076	32.697	9	0.90546	23.716	9	1.3245	34.535	8	0.91377	25.339	8	1.4341	NaN	1	0.88704	NaN	1
Q13464	Rho-associated protein kinase 1	ROCK1	7	5	5.4	158.17	6.4359e-15	1.0095	13.477	6	1.0003	21.056	6	1.0095	13.477	6	1.0003	21.056	6	NaN	NaN	0	NaN	NaN	0
P18085	ADP-ribosylation factor 4	ARF4	7	5	45	20.511	4.149e-112	0.99499	20.589	7	1.0034	17.659	7	0.99499	20.589	7	1.0034	17.659	7	NaN	NaN	0	NaN	NaN	0
Q96I24	Far upstream element-binding protein 3	FUBP3	7	5	12.1	61.64	3.5017e-15	0.99175	17.249	4	1.1312	64.137	4	0.99175	17.249	4	1.1312	64.137	4	NaN	NaN	0	NaN	NaN	0
P99999	Cytochrome c	CYCS	7	5	61.9	11.749	1.6478e-69	0.88651	49.809	14	0.8071	47.763	14	1.0278	51.864	11	0.97334	47.859	11	0.87805	49.885	3	0.73192	54.873	3
Q13191	E3 ubiquitin-protein ligase CBL-B	CBLB	7	6	7.8	109.45	1.0689e-19	2.3971	13.365	5	2.7228	29.478	5	2.3971	13.365	5	2.7228	29.478	5	NaN	NaN	0	NaN	NaN	0
P55209	Nucleosome assembly protein 1-like 1	NAP1L1	7	6	23	45.374	3.2685e-54	1.2626	25.299	11	1.0327	52.073	11	1.2745	18.376	10	1.075	42.524	10	0.66915	NaN	1	0.33213	NaN	1
P27635	60S ribosomal protein L10	RPL10	7	6	25.2	24.604	1.0829e-32	1.1423	16.947	23	1.0569	27.705	23	1.1423	16.947	23	1.0569	27.705	23	NaN	NaN	0	NaN	NaN	0
Q7L1Q6-3	Basic leucine zipper and W2 domain-containing protein 1	BZW1	7	6	14.9	51.281	4.6699e-51	1.0667	27.504	3	1.0947	42.249	3	1.0667	27.504	3	1.0947	42.249	3	NaN	NaN	0	NaN	NaN	0
Q9UNH7	Sorting nexin-6	SNX6	7	6	18	46.648	4.3021e-101	0.95067	12.37	12	1.0136	15.442	12	0.95067	12.083	10	1.0136	16.368	10	0.98648	18.099	2	1.0049	13.706	2
P16949	Stathmin	STMN1	7	6	40.3	17.302	6.5247e-54	0.93013	17.995	7	0.982	54.152	7	1.0091	16.777	5	0.982	58.853	5	0.83185	3.3077	2	0.88145	17.514	2
Q9C0C2	182 kDa tankyrase-1-binding protein	TNKS1BP1	7	7	7.1	181.79	1.7901e-77	NaN	NaN	0	NaN	NaN	0	NaN	NaN	0	NaN	NaN	0	NaN	NaN	0	NaN	NaN	0
Q13541	Eukaryotic translation initiation factor 4E-binding protein 1	EIF4EBP1	7	7	69.5	12.58	5.4953e-88	NaN	NaN	0	NaN	NaN	0	NaN	NaN	0	NaN	NaN	0	NaN	NaN	0	NaN	NaN	0
P57678	Gem-associated protein 4	GEMIN4	7	7	6.8	120.04	1.4141e-16	1.5987	23.528	5	1.1978	16.075	5	1.5987	23.528	5	1.1978	16.075	5	NaN	NaN	0	NaN	NaN	0
P30533	Alpha-2-macroglobulin receptor-associated protein	LRPAP1	7	7	18.5	41.465	2.4078e-15	1.4813	39.062	6	1.217	42.915	6	1.4813	39.062	6	1.217	42.915	6	NaN	NaN	0	NaN	NaN	0
Q9Y295	Developmentally-regulated GTP-binding protein 1	DRG1	7	7	25.1	40.542	7.7838e-19	1.2632	24.766	8	1.0179	72.744	8	1.3318	26.546	7	1.0069	70.627	7	1.0693	NaN	1	2.7326	NaN	1
Q14980	Nuclear mitotic apparatus protein 1	NUMA1	7	7	5	238.26	8.526e-37	1.2184	NaN	1	0.89944	NaN	1	1.2184	NaN	1	0.89944	NaN	1	NaN	NaN	0	NaN	NaN	0
Q04837	Single-stranded DNA-binding protein, mitochondrial	SSBP1	7	7	45.9	17.259	0	1.2103	9.387	12	1.4396	28.27	12	1.0837	5.4719	6	1.0998	4.0966	6	1.2832	4.3993	6	1.859	4.3756	6
P50213	Isocitrate dehydrogenase [NAD] subunit alpha, mitochondrial	IDH3A	7	7	19.9	39.591	4.6728e-34	1.208	31.231	13	1.0914	45.922	13	0.96448	15.399	7	0.99171	15.429	7	1.5813	17.282	6	2.2673	9.1703	6
Q15438	Cytohesin-1	CYTH1	7	7	22.6	46.412	3.4192e-49	1.179	11.609	8	1.2	24.512	8	1.1347	9.7065	7	1.1873	5.1009	7	1.4113	NaN	1	2.3414	NaN	1
Q969Z0	Protein TBRG4	TBRG4	7	7	10.6	70.737	3.0743e-19	1.1715	25.3	7	1.1354	39.857	7	1.1473	18.051	5	1.1231	15.417	5	1.5904	22.443	2	2.2442	22.796	2
P09543	2,3-cyclic-nucleotide 3-phosphodiesterase	CNP	7	7	15.7	47.578	1.7403e-14	1.1569	15.163	7	1.1147	21.095	7	1.0296	14.247	5	1.1147	22.42	5	1.2271	8.327	2	1.2039	25.644	2
B3KS98	Eukaryotic translation initiation factor 3 subunit H	EIF3S3	7	7	20.5	41.581	9.8548e-37	1.1465	36.24	6	1.0433	50.337	6	1.1465	36.24	6	1.0433	50.337	6	NaN	NaN	0	NaN	NaN	0
Q14165	Malectin	MLEC	7	7	24	32.233	3.3356e-19	1.1418	18.515	7	1.0732	9.0273	7	1.1418	18.515	7	1.0732	9.0273	7	NaN	NaN	0	NaN	NaN	0
Q9UNF0	Protein kinase C and casein kinase substrate in neurons protein 2	PACSIN2	7	7	14.2	55.738	3.4715e-27	1.1275	11.257	9	1.0692	10.299	9	1.1302	10.759	8	1.1154	10.824	8	0.99079	NaN	1	1.0288	NaN	1
P24539	ATP synthase subunit b, mitochondrial	ATP5F1	7	7	25	28.908	6.2388e-20	1.1189	18.734	9	1.2632	9.1037	9	1.0479	23.8	3	1.109	2.7212	3	1.1965	18.236	6	1.3039	5.3946	6
Q9Y5M8	Signal recognition particle receptor subunit beta	SRPRB	7	7	33.9	29.702	5.8473e-38	1.0946	8.0456	10	1.0027	9.81	10	1.0946	8.0456	10	1.0027	9.81	10	NaN	NaN	0	NaN	NaN	0
P29728	2-5-oligoadenylate synthase 2	OAS2	7	7	10.7	82.43	4.3981e-20	1.094	23.179	10	0.93386	25.145	10	1.094	23.179	10	0.93386	25.145	10	NaN	NaN	0	NaN	NaN	0
P61011	Signal recognition particle 54 kDa protein	SRP54	7	7	16.5	55.704	3.936e-16	1.0928	35.147	7	1.1301	38.659	7	1.0928	9.3671	5	1.1455	14.275	5	0.73704	64.792	2	0.70341	67.057	2
Q9NXH9	tRNA (guanine(26)-N(2))-dimethyltransferase	TRMT1	7	7	11.8	72.233	5.0272e-19	1.0896	11.856	9	1.1257	11.213	9	1.0914	12.491	8	1.1374	11.887	8	1.0232	NaN	1	1.1061	NaN	1
Q6DD88	Atlastin-3	ATL3	7	7	16.1	60.541	1.5631e-19	1.0829	9.9258	10	0.98644	10.473	10	1.1018	4.9358	9	1.0001	9.954	9	0.81467	NaN	1	0.86829	NaN	1
Q15386	Ubiquitin-protein ligase E3C	UBE3C	7	7	6.6	123.92	5.2835e-18	1.0769	12.613	10	1.1214	15.833	10	1.0769	12.613	10	1.1214	15.833	10	NaN	NaN	0	NaN	NaN	0
P46977	Dolichyl-diphosphooligosaccharide--protein glycosyltransferase subunit STT3A	STT3A	7	7	9.4	80.529	1.1431e-16	1.0723	18.696	16	1.1217	20.926	16	1.0506	19.021	15	1.1242	21.657	15	1.193	NaN	1	1.0818	NaN	1
Q9UKF6	Cleavage and polyadenylation specificity factor subunit 3	CPSF3	7	7	12.9	77.485	1.204e-31	1.072	25.623	6	0.98975	12.9	6	1.072	25.623	6	0.98975	12.9	6	NaN	NaN	0	NaN	NaN	0
Q8WX92	Negative elongation factor B	COBRA1	7	7	15.9	65.697	5.4463e-72	1.0683	57.868	5	1.1031	20.365	5	1.0683	57.868	5	1.1031	20.365	5	NaN	NaN	0	NaN	NaN	0
Q5SRE5	Nucleoporin NUP188 homolog	NUP188	7	7	4.1	196.04	4.8701e-15	1.0658	11.739	6	1.1936	14.046	6	1.0658	11.739	6	1.1936	14.046	6	NaN	NaN	0	NaN	NaN	0
P22033	Methylmalonyl-CoA mutase, mitochondrial	MUT	7	7	11.2	83.134	1.1957e-24	1.0569	12.164	7	1.152	27.218	7	1.0447	5.7228	5	1.0144	16.805	5	1.2713	14.196	2	1.6379	21.593	2
P62241	40S ribosomal protein S8	RPS8	7	7	32.7	24.205	5.0452e-52	1.0548	19.323	17	0.99232	17.472	17	1.0475	21.025	12	1.0046	19.266	12	1.077	15.223	5	0.97896	12.797	5
P53985	Monocarboxylate transporter 1	SLC16A1	7	7	11.2	53.944	4.8271e-37	1.0548	16.985	11	1.0802	27.591	11	1.0614	17.678	10	1.1239	24.246	10	1.0336	NaN	1	0.6677	NaN	1
I3L416	Coronin-7	CORO7	7	7	8.4	114.16	1.5283e-55	1.0523	10.287	9	1.0244	15.66	9	1.0435	10.946	8	1.0117	9.5502	8	1.1004	NaN	1	1.4851	NaN	1
P53004	Biliverdin reductase A	BLVRA	7	7	25	33.428	7.4771e-48	1.0522	20.371	9	0.94805	15.556	9	1.0522	20.371	9	0.94805	15.556	9	NaN	NaN	0	NaN	NaN	0
P46782	40S ribosomal protein S5	RPS5	7	7	29.9	22.876	1.9374e-30	1.0505	41.78	18	1.0284	50.988	18	1.0741	38.911	12	1.0426	59.018	12	1.0065	48.428	6	0.97417	32.497	6
Q86X55	Histone-arginine methyltransferase CARM1	CARM1	7	7	10.4	65.853	2.4746e-18	1.0487	18.252	10	1.0094	18.333	10	1.097	17.652	8	1.0094	17.489	8	0.90851	11.484	2	0.95201	27.925	2
O43516-3	WAS/WASL-interacting protein family member 1	WIPF1	7	7	17.3	51.98	1.859e-23	1.0465	10.791	6	1.2222	17.36	6	1.0465	10.791	6	1.2222	17.36	6	NaN	NaN	0	NaN	NaN	0
Q9UHB9	Signal recognition particle 68 kDa protein	SRP68	7	7	12.9	70.729	5.5689e-34	1.0441	24.79	8	0.94571	18.8	8	1.0441	24.79	8	0.94571	18.8	8	NaN	NaN	0	NaN	NaN	0
O15355	Protein phosphatase 1G	PPM1G	7	7	17.9	59.271	4.1258e-19	1.0435	11.292	10	0.98842	14.391	10	1.0435	11.292	10	0.98842	14.391	10	NaN	NaN	0	NaN	NaN	0
P09382	Galectin-1	LGALS1	7	7	41.5	14.716	3.4735e-83	1.038	6.9468	19	0.98657	10.619	19	1.0267	6.1243	11	0.95627	9.7199	11	1.0847	6.4731	8	1.0253	11.592	8
B0QZ18	Copine-1	CPNE1	7	7	12.2	59.717	4.9847e-19	1.0342	32.333	10	1.0596	52.289	10	1.0335	34.173	9	0.98931	55.398	9	1.0348	NaN	1	1.135	NaN	1
Q9NVU0	DNA-directed RNA polymerase III subunit RPC5	POLR3E	7	7	13.8	79.897	8.4345e-15	1.033	22.358	6	0.92746	19.958	6	1.033	22.358	6	0.92746	19.958	6	NaN	NaN	0	NaN	NaN	0
P12544	Granzyme A	GZMA	7	7	25.2	28.999	2.801e-38	1.0264	13.868	12	1.1122	26.812	12	1.0264	15.217	10	1.1471	20.485	10	1.0401	4.5912	2	0.80117	37.835	2
P45954	Short/branched chain specific acyl-CoA dehydrogenase, mitochondrial	ACADSB	7	7	17.6	47.485	7.4851e-26	1.0258	8.6138	10	1.0803	21.346	10	0.99137	8.3039	8	1.0284	7.9678	8	1.0931	5.4722	2	1.5871	20.83	2
O15160	DNA-directed RNA polymerases I and III subunit RPAC1	POLR1C	7	7	26.6	39.249	2.1653e-31	1.0245	9.1374	7	0.99093	13.829	7	1.0245	9.1374	7	0.99093	13.829	7	NaN	NaN	0	NaN	NaN	0
Q96S52	GPI transamidase component PIG-S	PIGS	7	7	14.1	61.655	4.3736e-18	1.0239	17.259	7	1.2185	8.9934	7	1.0239	17.259	7	1.2185	8.9934	7	NaN	NaN	0	NaN	NaN	0
A8MUS3	60S ribosomal protein L23a	RPL23A	7	7	30.9	21.916	1.0456e-20	1.0229	22.413	8	0.9843	15.559	8	1.0827	22.941	6	1.0056	13.599	6	0.90741	9.0954	2	0.87097	15.657	2
P62851	40S ribosomal protein S25	RPS25	7	7	36.8	13.742	9.7009e-30	1.0144	16.361	12	0.94805	10.5	12	1.0403	11.182	9	0.96643	5.1048	9	0.73917	11.165	3	0.82586	6.9419	3
P27695	DNA-(apurinic or apyrimidinic site) lyase	APEX1	7	7	23.3	35.554	2.9482e-48	1.0111	17.762	17	0.97191	17.932	17	1.0329	13.145	15	1	14.181	15	0.70224	20.108	2	0.72645	33.731	2
Q12996	Cleavage stimulation factor subunit 3	CSTF3	7	7	14.4	82.921	1.0332e-25	1.007	10.468	9	0.91458	19.865	9	1.007	10.468	9	0.91458	19.865	9	NaN	NaN	0	NaN	NaN	0
Q13085-4	Acetyl-CoA carboxylase 1	ACACA	7	7	5.5	270	8.9316e-124	1.005	16.195	3	1.0322	27.522	3	1.005	16.195	3	1.0322	27.522	3	NaN	NaN	0	NaN	NaN	0
Q9Y5K6	CD2-associated protein	CD2AP	7	7	10.5	71.45	3.5589e-15	1.004	19.022	7	0.9977	15.985	7	0.9985	20.68	6	0.98005	10.362	6	1.1356	NaN	1	1.3731	NaN	1
Q96RS6-2	NudC domain-containing protein 1	NUDCD1	7	7	16.4	63.501	7.9343e-17	1.0016	11.251	5	0.94132	20.308	5	1.0016	11.251	5	0.94132	20.308	5	NaN	NaN	0	NaN	NaN	0
Q13045	Protein flightless-1 homolog	FLII	7	7	5.8	144.75	5.5545e-62	0.99093	7.6237	7	1.2593	33.753	7	0.96115	8.3625	3	1.2606	48.808	3	0.99552	8.3352	4	1.1891	21.123	4
Q9NZC9	SWI/SNF-related matrix-associated actin-dependent regulator of chromatin subfamily A-like protein 1	SMARCAL1	7	7	7.9	105.94	5.2448e-15	0.99019	27.136	8	0.94848	19.321	8	0.99019	27.136	8	0.94848	19.321	8	NaN	NaN	0	NaN	NaN	0
Q9H7D7	WD repeat-containing protein 26	WDR26	7	7	11.2	72.123	2.5007e-23	0.98986	13.637	14	1.0025	17.982	14	0.99382	13.019	13	0.97812	18.697	13	0.8388	NaN	1	1.0276	NaN	1
P23258	Tubulin gamma-1 chain	TUBG1	7	7	18.6	51.169	3.5483e-24	0.9898	54.05	10	0.94146	54.093	10	0.97496	61.17	8	0.96867	59.015	8	1.062	5.523	2	0.82746	9.8187	2
P28340	DNA polymerase delta catalytic subunit	POLD1	7	7	6.5	123.63	1.3771e-15	0.98647	9.9608	5	0.95449	34.761	5	0.98647	9.9608	5	0.95449	34.761	5	NaN	NaN	0	NaN	NaN	0
P46109	Crk-like protein	CRKL	7	7	30	33.777	1.2276e-23	0.98553	5.8784	7	0.95028	13.856	7	0.98553	5.8784	7	0.95028	13.856	7	NaN	NaN	0	NaN	NaN	0
Q00765	Receptor expression-enhancing protein 5	REEP5	7	7	21.2	21.493	2.3709e-28	0.98455	8.7002	9	1.0702	14.449	9	0.98711	9.2822	8	1.0854	15.359	8	0.98098	NaN	1	0.97893	NaN	1
Q9NRD1	F-box only protein 6	FBXO6	7	7	26.3	33.932	5.7179e-37	0.98268	23.082	15	0.95737	12.937	15	0.9543	17.501	8	0.9568	13.879	8	1.0563	29.395	7	0.95737	12.82	7
P30044	Peroxiredoxin-5, mitochondrial	PRDX5	7	7	37.9	22.086	0	0.98244	39.441	11	0.97995	18.959	11	0.95741	35.922	9	0.96505	12.122	9	1.6693	43.211	2	1.4011	1.6299	2
P54819	Adenylate kinase 2, mitochondrial	AK2	7	7	30.5	26.477	6.3737e-35	0.98135	16.615	12	0.93811	7.07	12	0.99013	16.194	9	0.94636	7.1792	9	0.87122	16.15	3	0.8853	5.4526	3
Q13617-2	Cullin-2	CUL2	7	7	8.8	89.491	1.9245e-18	0.97435	25.88	7	0.8711	24.755	7	0.97435	25.88	7	0.8711	24.755	7	NaN	NaN	0	NaN	NaN	0
O60664	Perilipin-3	PLIN3	7	7	26.7	47.074	2.5145e-73	0.97281	21.88	16	1.1477	22.064	16	0.97281	21.88	16	1.1477	22.064	16	NaN	NaN	0	NaN	NaN	0
P26358-2	Cytosine-specific methyltransferase	DNMT1	7	7	4.5	184.82	5.8411e-16	0.97143	27.953	4	0.97712	52.923	4	0.97143	27.953	4	0.97712	52.923	4	NaN	NaN	0	NaN	NaN	0
Q01844-5	RNA-binding protein EWS	EWSR1	7	7	13	68.965	8.0443e-40	0.96937	16.709	16	1.0035	7.9281	16	0.98137	17.168	14	1.01	8.0255	14	0.89694	7.9962	2	0.96084	1.7776	2
Q92947	Glutaryl-CoA dehydrogenase, mitochondrial	GCDH	7	7	16	48.127	8.5724e-18	0.96821	36.923	8	1.1324	44.479	8	0.95705	6.6663	4	1.0424	14.724	4	0.96821	54.756	4	1.4483	63.812	4
J3KQ32	Obg-like ATPase 1	OLA1	7	7	19.2	46.937	4.3124e-31	0.96664	36.066	10	1.037	22.144	10	0.94421	38.243	9	1.0366	23.442	9	1.0646	NaN	1	1.1018	NaN	1
P62753	40S ribosomal protein S6	RPS6	7	7	26.9	28.68	1.5661e-17	0.96261	19.632	7	0.95414	21.505	7	0.95931	19.895	6	0.94595	19.375	6	1.1805	NaN	1	1.2089	NaN	1
P62263	40S ribosomal protein S14	RPS14	7	7	40.4	16.273	1.4802e-71	0.96155	32.621	17	0.95567	26.091	17	0.96155	36.995	13	0.95429	29.443	13	0.97239	9.5245	4	0.99801	7.9653	4
Q86YT6	E3 ubiquitin-protein ligase MIB1	MIB1	7	7	8.2	110.13	2.1851e-21	0.95408	18.585	12	0.98642	43.719	12	0.98633	17.63	7	0.97248	55.877	7	0.90149	21.979	5	1.0731	23.342	5
P61221	ATP-binding cassette sub-family E member 1	ABCE1	7	7	14.4	67.314	1.7342e-22	0.95008	13.402	11	0.91558	31.304	11	0.95008	13.402	11	0.91558	31.304	11	NaN	NaN	0	NaN	NaN	0
P23193	Transcription elongation factor A protein 1	TCEA1	7	7	19.3	33.969	2.8825e-40	0.94819	22.79	5	0.99704	25.301	5	0.94819	22.79	5	0.99704	25.301	5	NaN	NaN	0	NaN	NaN	0
Q8N3U4-2	Cohesin subunit SA-2	STAG2	7	7	7.9	145.75	1.1005e-35	0.94518	9.8758	5	1.0534	38.637	5	0.94518	9.8758	5	1.0534	38.637	5	NaN	NaN	0	NaN	NaN	0
Q16836-2	Hydroxyacyl-coenzyme A dehydrogenase, mitochondrial	HADH	7	7	18.7	42.139	3.5546e-24	0.9353	25.954	14	1.0305	32.407	14	0.91362	19.561	8	0.97374	17.067	8	1.2779	22.637	6	1.622	22.872	6
Q9H2U2-2	Inorganic pyrophosphatase 2, mitochondrial	PPA2	7	7	24.6	39.638	2.5779e-26	0.93471	14.438	9	0.98457	22.459	9	0.91838	4.1671	6	0.94708	5.8924	6	1.2426	7.2199	3	1.4209	19.702	3
P36551	Coproporphyrinogen-III oxidase, mitochondrial	CPOX	7	7	18.3	50.151	1.329e-43	0.92792	15.411	19	1.0856	14.827	19	0.93129	13.893	18	1.0974	14.617	18	0.6988	NaN	1	0.91698	NaN	1
O94776	Metastasis-associated protein MTA2	MTA2	7	7	12	75.022	1.261e-14	0.92249	13.656	7	0.96089	21.95	7	0.92249	13.656	7	0.96089	21.95	7	NaN	NaN	0	NaN	NaN	0
Q8WYA6	Beta-catenin-like protein 1	CTNNBL1	7	7	13	65.173	3.6306e-19	0.9116	28.461	7	0.96167	21.361	7	0.9116	28.461	7	0.96167	21.361	7	NaN	NaN	0	NaN	NaN	0
Q66K74	Microtubule-associated protein 1S	MAP1S	7	7	12.9	112.21	1.5974e-26	0.90503	14.149	4	0.69534	35.956	4	0.90503	14.149	4	0.69534	35.956	4	NaN	NaN	0	NaN	NaN	0
Q16134	Electron transfer flavoprotein-ubiquinone oxidoreductase, mitochondrial	ETFDH	7	7	11.2	68.495	1.4984e-21	0.90197	35.931	8	0.94397	73.703	8	0.89581	36.852	7	0.90031	77.59	7	1.3406	NaN	1	1.8692	NaN	1
P30085	UMP-CMP kinase	CMPK1	7	7	42.9	22.222	2.7099e-30	0.89505	23.985	12	0.97271	18.311	12	0.89505	16.941	10	0.87559	17	10	1.1513	48.213	2	1.2052	0.86976	2
P45974	Ubiquitin carboxyl-terminal hydrolase 5	USP5	7	7	11.2	95.785	4.5697e-27	0.88836	33.291	8	0.92933	24.755	7	0.86812	35.91	7	0.86481	27.088	6	0.90907	NaN	1	0.99804	NaN	1
P00387-3	NADH-cytochrome b5 reductase 3	CYB5R3	7	7	20.4	38.226	7.386e-33	0.88804	11.684	8	1.0048	7.2144	8	0.88804	11.684	8	1.0048	7.2144	8	NaN	NaN	0	NaN	NaN	0
J3KQT7	Inositol monophosphatase 1	IMPA1	7	7	19.6	36.694	1.37e-23	0.88075	18.409	10	0.95233	25.416	10	0.9112	12.535	8	1.0221	23.906	8	0.64858	18.329	2	0.76571	26.93	2
Q9BZJ0	Crooked neck-like protein 1	CRNKL1	7	7	9.8	100.45	6.7798e-22	0.87088	22.668	8	0.99283	29.861	8	0.87088	22.668	8	0.99283	29.861	8	NaN	NaN	0	NaN	NaN	0
Q96C86	m7GpppX diphosphatase	DCPS	7	7	26.1	38.608	2.7409e-42	0.8707	42.307	9	0.87244	35.018	9	0.8707	42.307	9	0.87244	35.018	9	NaN	NaN	0	NaN	NaN	0
K7EM85	Minor histocompatibility protein HA-1	HMHA1	7	7	6.4	127.6	1.468e-17	0.86911	12.165	8	1.0095	17.823	8	0.86911	12.165	8	1.0095	17.823	8	NaN	NaN	0	NaN	NaN	0
Q7Z5L9	Interferon regulatory factor 2-binding protein 2	IRF2BP2	7	7	19.3	61.024	8.1823e-45	0.86082	0.14579	2	0.81816	15.755	2	0.86082	0.14579	2	0.81816	15.755	2	NaN	NaN	0	NaN	NaN	0
Q9NUB1	Acetyl-coenzyme A synthetase 2-like, mitochondrial	ACSS1	7	7	11.5	74.856	4.9422e-21	0.8601	20.176	8	0.87843	30.17	8	0.84491	13.609	7	0.87126	8.7394	7	1.3213	NaN	1	2.0257	NaN	1
Q9UKN8	General transcription factor 3C polypeptide 4	GTF3C4	7	7	16.8	91.981	3.8558e-52	0.85893	11.747	3	0.75551	14.506	3	0.85893	11.747	3	0.75551	14.506	3	NaN	NaN	0	NaN	NaN	0
P51149	Ras-related protein Rab-7a	RAB7A	7	7	31.9	23.489	3.7783e-18	0.8575	40.971	9	0.77622	32.969	10	0.8575	44.783	7	0.6534	25.121	7	0.87691	31.804	2	1.0484	27.158	3
Q13409-2	Cytoplasmic dynein 1 intermediate chain 2	DYNC1I2	7	7	16.9	70.644	3.102e-31	0.85421	10.487	8	0.84498	11.037	8	0.85421	10.487	8	0.84498	11.037	8	NaN	NaN	0	NaN	NaN	0
Q01469	Fatty acid-binding protein, epidermal	FABP5	7	7	26.7	15.164	2.4626e-31	0.85152	20.62	14	0.87686	19.042	14	0.91914	15.286	9	0.93657	9.42	9	0.68684	13.146	5	0.70626	13.691	5
P53999	Activated RNA polymerase II transcriptional coactivator p15	SUB1	7	7	42.5	14.395	0	0.84591	9.4205	19	0.93576	16.138	19	0.86341	10.043	14	1.0024	18.531	14	0.83361	8.3532	5	0.91251	3.0144	5
P31153	S-adenosylmethionine synthase isoform type-2	MAT2A	7	7	19	43.66	3.3362e-31	0.83424	9.3076	5	0.84483	19.724	5	0.83424	9.3076	5	0.84483	19.724	5	NaN	NaN	0	NaN	NaN	0
Q92820	Gamma-glutamyl hydrolase	GGH	7	7	25.8	35.964	1.8246e-50	0.83235	16.781	9	0.88092	20.434	9	0.83277	17.907	8	0.87087	21.377	8	0.82702	NaN	1	1.0135	NaN	1
P16278	Beta-galactosidase	GLB1	7	7	12.6	76.074	2.575e-23	0.83101	13.025	9	0.7989	18.743	9	0.83101	13.025	9	0.7989	18.743	9	NaN	NaN	0	NaN	NaN	0
P19440	Gamma-glutamyltranspeptidase 1	GGT1	7	7	13.4	61.409	6.2847e-16	0.82758	15.041	7	0.85598	23.473	7	0.82758	17.988	5	0.97056	23.029	5	0.83458	6.8769	2	0.66765	2.0189	2
Q9P2E9	Ribosome-binding protein 1	RRBP1	7	7	5.3	152.47	2.8993e-27	0.82123	29.438	6	0.95758	21.851	6	0.82123	29.438	6	0.95758	21.851	6	NaN	NaN	0	NaN	NaN	0
Q02252	Methylmalonate-semialdehyde dehydrogenase [acylating], mitochondrial	ALDH6A1	7	7	12.7	57.839	3.1771e-16	0.81705	19.25	6	0.98103	20.023	6	0.81705	19.25	6	0.98103	20.023	6	NaN	NaN	0	NaN	NaN	0
O15143	Actin-related protein 2/3 complex subunit 1B	ARPC1B	7	7	19.1	40.949	1.0077e-44	0.81554	23.654	13	0.74447	37.959	13	0.67153	21.899	9	0.64348	20.511	9	0.96187	11.367	4	1.341	15.327	4
Q9BWD1	Acetyl-CoA acetyltransferase, cytosolic	ACAT2	7	7	16.9	41.35	1.497e-36	0.80865	24.167	10	0.9496	19.014	10	0.79722	24.134	9	0.94935	20.166	9	1.074	NaN	1	0.94985	NaN	1
Q00577	Transcriptional activator protein Pur-alpha	PURA	7	7	37	34.91	1.7921e-148	0.7943	19.616	15	0.8409	43.958	15	0.80596	8.8634	12	0.85771	16.753	12	0.55487	18.562	3	0.72974	89.207	3
O00178	GTP-binding protein 1	GTPBP1	7	7	15.1	72.453	2.2537e-23	0.78847	17.439	6	0.7188	46.941	6	0.78847	17.439	6	0.7188	46.941	6	NaN	NaN	0	NaN	NaN	0
O60306	Intron-binding protein aquarius	AQR	7	7	4.7	171.29	1.2223e-23	0.78749	15.861	7	1.0513	24.137	7	0.78749	15.861	7	1.0513	24.137	7	NaN	NaN	0	NaN	NaN	0
J3KN25	Galactocerebrosidase	GALC	7	7	13.1	77.063	3.5177e-23	0.77787	10.912	7	0.93795	14.014	7	0.77787	11.631	5	0.84209	12.819	5	0.7861	11.432	2	1.0277	1.5964	2
O43684	Mitotic checkpoint protein BUB3	BUB3	7	7	22	37.154	1.705e-20	0.7569	21.434	13	0.90543	20.745	13	0.72514	19.518	10	0.89973	22.805	10	0.83938	32.03	3	0.91078	9.13	3
P11766	Alcohol dehydrogenase class-3	ADH5	7	7	15.5	39.724	1.3441e-13	0.70859	99.096	7	0.86635	105.38	7	0.76458	107.89	6	0.94271	114.05	6	0.45606	NaN	1	0.52644	NaN	1
P49756	RNA-binding protein 25	RBM25	7	7	10.7	100.18	5.756e-76	0.68978	21.648	6	0.88838	26.99	6	0.68978	21.648	6	0.88838	26.99	6	NaN	NaN	0	NaN	NaN	0
O00268	Transcription initiation factor TFIID subunit 4	TAF4	7	7	8.2	110.11	2.4814e-26	0.65684	10.012	7	1.0113	20.245	7	0.65684	10.012	7	1.0113	20.245	7	NaN	NaN	0	NaN	NaN	0
H7C2I1	Protein arginine N-methyltransferase 1	PRMT1	7	7	20.2	42.461	3.5458e-30	0.53331	31.426	11	0.42797	70.937	11	0.51625	31.791	10	0.45969	69.526	10	0.77027	NaN	1	0.23127	NaN	1
Q13347	Eukaryotic translation initiation factor 3 subunit I	EIF3I	7	7	24	36.501	4.5013e-18	0.46315	13.108	8	0.47594	17.887	7	0.46891	15.36	6	0.44733	20.967	5	0.46315	2.5325	2	0.48482	2.614	2
Q8TA86	Retinitis pigmentosa 9 protein	RP9	7	7	33	26.106	7.3333e-20	0.45328	6.1308	9	1.0131	5.2648	9	0.45328	6.1308	9	1.0131	5.2648	9	NaN	NaN	0	NaN	NaN	0
Q13098-7	COP9 signalosome complex subunit 1	GPS1	7	7	15	59.05	4.6428e-53	0.30832	226.89	7	0.33406	83.63	7	0.30832	226.89	7	0.33406	83.63	7	NaN	NaN	0	NaN	NaN	0
P25787	Proteasome subunit alpha type-2	PSMA2	7	7	41	25.898	2.8881e-29	0.22824	57.513	18	0.21974	97.916	17	0.24421	57.857	13	0.23174	112.55	13	0.17249	63.329	5	0.18687	20.16	4
P49721	Proteasome subunit beta type-2	PSMB2	7	7	39.8	22.836	3.3751e-89	0.21234	114.48	12	0.27943	79.356	9	0.22198	119.16	11	0.32506	79.317	8	0.15457	NaN	1	0.16539	NaN	1
P07205	Phosphoglycerate kinase 2	PGK2	8	1	22.1	44.796	6.5501e-98	0.79449	NaN	1	0.82419	NaN	1	0.79449	NaN	1	0.82419	NaN	1	NaN	NaN	0	NaN	NaN	0
P62913	60S ribosomal protein L11	RPL11	8	2	37.1	20.252	1.1602e-56	1.1954	26.749	23	1.1484	17.843	23	1.1954	33.273	13	1.0705	11.722	13	1.1958	16.303	10	1.1859	24.336	10
Q9Y2L1	Exosome complex exonuclease RRP44	DIS3	8	2	10.3	109	4.2241e-44	1.0377	19.313	10	1.0144	17.676	10	1.0377	19.313	10	1.0144	17.676	10	NaN	NaN	0	NaN	NaN	0
[truncated: 996 more rows]
