# Supplementary material for: SILAC-based quantification of changes in protein tyrosine phosphorylation induced by Interleukin-2 (IL-2) and IL-15 in T-lymphocytes
Source: Data Brief. 2015 Aug 22;5:53–8. doi: 10.1016/j.dib.2015.08.007 (PMC4564383; doi:10.1016/j.dib.2015.08.007)
Supplement: Supplementary file 3 — Supplementary data [file mmc3.xlsx]

## Sheet: pY peptide list
Supplementary Table 2. List of all identified and quantified pY-containing peptides
ClassI site phosphopeptides (Localization probability > 0.75, Score difference > 5) are highlighted in orange
Positions of phosphosites are presented according to Uniprot sequence position
															Normalized ratio
Uniprot	Phosphorylated residue	Reported in PhosphoSitePlus database	Protein name	Gene name	Localization Probability	Score Difference	Number of Phosphosites	PEP	Score for localization	pY-containing modified sequence (ph), phosphorylation; (de), deamidation; (ox) oxidation	Phosphosites Probabilities	Charge	m/z	Mass Error [ppm]	IL-2/Ctr	IL-15/Ctr	IL-2/IL-15
P52333	Y980	YES	Tyrosine-protein kinase JAK3	JAK3	1	88.1865	1;2	0.00218742	97.911	_LLPLDKDY(ph)Y(ph)VVR_	LLPLDKDY(1)Y(1)VVR	3	551.928	-0.060351	84.464	70.918	0.75404
P42229	Y694	YES	Signal transducer and activator of transcription 5A	STAT5A	1	96.8898	1	0.00449645	96.89	_AVDGY(ph)VKPQ(de)IK_	AVDGY(1)VKPQIK	3	433.551	0.8754	52.235	50.389	0.96225
P52333	Y981	YES	Tyrosine-protein kinase JAK3	JAK3	1	88.1865	1;2	0.00218742	97.911	_LLPLDKDY(ph)Y(ph)VVR_	LLPLDKDY(1)Y(1)VVR	3	551.928	-0.060351	39.907	32.986	1.462
P29353-6	Y428	YES	SHC-transforming protein 1	SHC1	0.98923	19.6309	1	1.73173e-32	156.5	_ELFDDPSY(ph)VNVQNLDK_	ELFDDPS(0.011)Y(0.989)VNVQNLDK	3	659.294	-0.52094	38.72	31.133	0.89791
Q8WWW8-2	Y560	YES	GRB2-associated-binding protein 3	GAB3	1	96.0149	1	4.79212e-82	198.13	_VDY(ph)VQ(de)VDEQ(de)K_	VDY(1)VQVDEQK	2	652.768	0.62054	31.205	24.334	1.2953
Q8WWW8-2	Y533	YES	GRB2-associated-binding protein 3	GAB3	0.97666	16.256	1	1.64796e-21	130.37	_FSLDY(ph)LALDFNSASPAPM(ox)QQK_	FS(0.023)LDY(0.977)LALDFNSASPAPMQQK	3	813.703	-3.4414	27.511	34.552	1.3525
Q06124	Y584	YES	Tyrosine-protein phosphatase non-receptor type 11	PTPN11	1	38.634	1	1.03833e-05	107.85	_VY(ph)ENVGLM(ox)Q(de)Q(de)QK_	VY(1)ENVGLMQQQK	2	767.828	-0.22004	21.999	20.897	1.5084
Q06124	Y546	YES	Tyrosine-protein phosphatase non-receptor type 11	PTPN11	0.971817	15.376	1	0.000267546	161.79	_GHEY(ph)TNIK_	GHEY(0.972)T(0.028)NIK	2	521.224	-0.36596	21.972	12.93	0.60988
O75886	Y374	YES	Signal transducing adapter molecule 2	STAM2	0.770167	6.0866	1	0.000161656	105.03	_LVNEAPVYSVY(ph)SK_	LVNEAPVY(0.005)S(0.035)VY(0.77)S(0.19)K	3	516.916	0.14301	18.08	6.2283	0.35301
Q9UQC2	Y293	YES	GRB2-associated-binding protein 2	GAB2	0.850243	7.54879	1	2.44375e-05	85.362	_GSLTGSETDNEDVY(ph)TFK_	GSLTGSETDNEDVY(0.85)T(0.15)FK	2	971.901	0.44305	15.462	17.321	1.1793
Q93052	Y300	YES	Lipoma-preferred partner	LPP	0.960226	17.9347	1	0.000645883	79.466	_YYEGY(ph)YAAGPGYGGR_	Y(0.012)Y(0.012)EGY(0.96)Y(0.015)AAGPGYGGR	2	862.343	3.8173e-05	14.707	12.45	0.84983
P28482	Y187	YES	Mitogen-activated protein kinase 1	MAPK1	0.999911	40.5281	1	1.29025e-20	121.27	_VADPDHDHTGFLTEY(ph)VATR_	VADPDHDHTGFLTEY(1)VATR	4	556.748	0.082427	13.72	31.161	2.2158
A7KAX9	Y1557	YES	Rho GTPase-activating protein 32	ARHGAP32	0.999857	39.2564	1	0.00265475	74.46	_VEY(ph)VSSLSSSVR_	VEY(1)VSSLSSSVR	2	696.824	-0.27437	11.703	5.7843	0.49011
P27361	Y204	YES	Mitogen-activated protein kinase 3	MAPK3	0.999983	47.83	1	2.37374e-67	184.8	_IADPEHDHTGFLTEY(ph)VATR_	IADPEHDHTGFLTEY(1)VATR	4	563.756	0.1427	9.8014	20.953	2.167
O00750	Y228	YES	Phosphatidylinositol 4-phosphate 3-kinase C2 domain-containing subunit beta	PIK3C2B	0.997133	25.4166	1	0.000137625	87.148	_LLGSVDY(ph)DGINDAITR_	LLGS(0.003)VDY(0.997)DGINDAITR	2	901.422	0.94239	5.9278	4.16	0.72087
Q9NZM3	Y553	YES	Intersectin-2	ITSN2	1	88.9479	1	0.0151105	93.429	_LIY(ph)LVPEK_	LIY(1)LVPEK	2	527.783	0.36069	5.715	6.4899	1.1536
O75886	Y192	YES	Signal transducing adapter molecule 2	STAM2	0.995988	24.3275	1	0.00935844	56.951	_SLY(ph)PSSEIQLNNK_	S(0.004)LY(0.996)PSSEIQLNNK	2	786.869	-0.39266	5.1694	3.5265	0.68818
Q9NZM3	Y968	YES	Intersectin-2	ITSN2	1	132.473	1	9.06424e-15	132.47	_REEPEALY(ph)AAVN(de)K_	REEPEALY(1)AAVNK	3	524.243	0.23608	4.3367	3.5173	1.0966
G3V5T9	Y15	YES	Cyclin-dependent kinase 2	CDK2	0.997614	26.213	1;2	0.000945051	90.685	_IGEGT(ph)Y(ph)GVVYK_	IGEGT(1)Y(0.998)GVVY(0.002)K	2	673.277	-0.46695	2.4015	1.1318	0.42072
O14828	Y35	YES	Secretory carrier-associated membrane protein 3	SCAMP3	0.99976	36.1973	1	0.000850738	83.729	_QY(ph)ATLDVYNPFETR_	QY(1)ATLDVYNPFETR	2	898.898	1.7377	1.6355	1.1341	0.68681
Q9UQC2	Y324	YES	GRB2-associated-binding protein 2	GAB2	0.949561	13.0343	1	1.53091e-05	58.914	_EFGDLLVDNM(ox)DVPATPLSAY(ph)QIPR_	EFGDLLVDNMDVPAT(0.003)PLS(0.047)AY(0.95)QIPR	3	919.766	0.50101	1.6231	2.1118	1.2856
P42768	Y291	YES	Wiskott-Aldrich syndrome protein	WAS	1	42.8131	1	0.0293984	42.813	_LIY(ph)DFIEDQGGLEAVR_	LIY(1)DFIEDQGGLEAVR	3	639.971	-1.7512	1.4707	0.83372	0.60413
C9J1X3	Y316	YES	Activated CDC42 kinase 1	TNK2	1	37.6544	1	1.63259e-05	63.128	_ALPQ(de)NDDHY(ph)VM(ox)QEHR_	ALPQNDDHY(1)VMQEHR	3	650.6	-0.12736	1.1669	2.1388	1.6473
P11172	Y37	YES	Uridine 5'-monophosphate synthase	UMPS	0.997578	26.158	1	0.00557035	103.75	_SGLSSPIY(ph)IDLR_	SGLSS(0.002)PIY(0.998)IDLR	2	700.845	0.46056	1.1463	1.1185	0.9744
Q9BSA4	Y517	YES	Protein tweety homolog 2	TTYH2	0.983444	17.7489	1	0.00116941	100.93	_ATY(ph)LSVADEHLR_	AT(0.017)Y(0.983)LSVADEHLR	3	485.561	-0.48311	1.1458	1.0758	0.86685
C9J1X3	Y891	YES	Activated CDC42 kinase 1	TNK2	0.859306	8.51402	1	9.91212e-13	102.58	_VSSTHY(ph)YLLPER_	VSS(0.01)T(0.01)HY(0.859)Y(0.121)LLPER	3	515.576	-0.28115	1.1355	1.1712	1.1916
Q14247	Y446	YES	Src substrate cortactin	CTTN	0.982194	17.4229	1	2.79026e-14	87.16	_GPVSGTEPEPVY(ph)SM(ox)EAADYR_	GPVSGTEPEPVY(0.982)S(0.018)MEAADYR	3	750.98	0.8999	1.1268	0.98223	0.80417
C9J1X3	Y550	YES	Activated CDC42 kinase 1	TNK2	0.890387	9.09719	1	4.40421e-93	217.26	_KPTY(ph)DPVSEDQDPLSSDFKR_	KPT(0.11)Y(0.89)DPVSEDQDPLSSDFKR	3	802.028	1.0251	1.1079	1.5073	1.0108
C9JZ73	Y139	NO	Tubulin monoglycylase TTLL3	TTLL3	0.943522	12.2287	1	0.0240411	30.331	_FLSKDQ(de)MINHY(ph)A_	FLS(0.056)KDQMINHY(0.944)A	2	774.334	-2.7421	1.1062	0.92185	1.014
Q16539	Y182	YES	Mitogen-activated protein kinase 14	MAPK14	0.999996	54.1678	1;2	1.87035e-31	194.12	_HTDDEM(ox)T(ph)GY(ph)VATR_	HTDDEMT(1)GY(1)VATR	3	557.863	-0.14716	1.0765	1.088	0.98645
C9J1X3	Y859	YES	Activated CDC42 kinase 1	TNK2	0.99998	46.9577	1	7.01027e-14	140.24	_Y(ph)ATPQ(de)VIQAPGPR_	Y(1)ATPQVIQAPGPR	2	739.856	-0.23666	1.003	1.4766	1.2878
Q9UNA0	Y784	NO	A disintegrin and metalloproteinase with thrombospondin motifs 5	ADAMTS5	1	45.1367	1	0.0145654	55.549	_N(de)GEY(ph)LIN(de)GK_	NGEY(1)LINGK	2	545.229	0.0023395	0.96204	252.84	231.06
O00560	Y50	YES	Syntenin-1	SDCBP	0.999755	36.1191	1	7.2385e-56	169.28	_LY(ph)PELSQYM(ox)GLSLNEEEIR_	LY(1)PELSQYMGLSLNEEEIR	3	794.031	-0.52765	0.93243	1.0945	1.1635
P09104	Y44	YES	Gamma-enolase	ENO2	0.999993	52.0842	1	2.57759e-14	112.8	_AAVPSGASTGIY(ph)EALELR_	AAVPSGASTGIY(1)EALELR	3	628.975	0.58439	0.89008	0.90243	0.99269
P06733	Y44	YES	Alpha-enolase	ENO1	0.999993	52.0842	1	2.57759e-14	112.8	_AAVPSGASTGIY(ph)EALELR_	AAVPSGASTGIY(1)EALELR	3	628.975	0.58439	0.89008	0.90243	0.99269
Q13627	Y321	YES	Dual specificity tyrosine-phosphorylation-regulated kinase 1A	DYRK1A	0.999665	35.7851	1	0.00366493	87.639	_IYQY(ph)IQ(de)SR_	IYQY(1)IQSR	2	576.26	-0.40763	0.85922	0.9702	1.2065
O00560	Y46	YES	Syntenin-1	SDCBP	0.989235	19.8837	1	1.44442e-19	77.31	_VIQAQTAFSANPANPAILSEASAPIPHDGN(de)LY(ph)PR_	VIQAQTAFSANPANPAILS(0.001)EAS(0.01)APIPHDGNLY(0.989)PR	4	903.694	1.3707	0.8311	1.1373	1.3035
O60496	Y299	YES	Docking protein 2	DOK2	1	42.5683	1	0.0276471	42.568	_GQEGEY(ph)AVPFDAVAR_	GQEGEY(1)AVPFDAVAR	2	844.869	-0.5319	0.82101	0.85196	1.0842
Q9BZW8	Y342	YES	Natural killer cell receptor 2B4	CD244	0.996098	24.7922	1	1.9292e-05	67.605	_NHSPSFNSTIY(ph)EVIGK_	NHSPSFNS(0.001)T(0.003)IY(0.996)EVIGK	3	624.956	0.0017855	0.72411	0.53833	0.87803
E9PG19	Y732	YES	FCH and double SH3 domains protein 2	FCHSD2	0.842379	7.97556	1	0.0419517	44.309	_HTPETSY(ph)GK_	HTPET(0.023)S(0.134)Y(0.842)GK	2	550.226	0.43102	0.6554	1.2221	1.9629
Q9BZW8	Y271	YES	Natural killer cell receptor 2B4	CD244	0.963626	14.2312	1	0.00203511	99.568	_EFLTIY(ph)EDVK_	EFLT(0.036)IY(0.964)EDVK	2	668.807	-0.19954	0.64775	0.61486	1.0711
Q9P2D7	Y747	NO	Dynein heavy chain 1, axonemal	DNAH1	1	45.9965	1	0.0276844	45.997	_AM(ox)IPLQAY(ph)AK_	AMIPLQAY(1)AK	2	601.288	1.6323	0.42771	0.045012	0.10263
Q70EL1	Y1233	YES	Inactive ubiquitin carboxyl-terminal hydrolase 54	USP54	0.930734	11.283	1	0.0171173	61.212	_LAEPDIY(ph)QEKLSQVR_	LAEPDIY(0.931)QEKLS(0.069)QVR	3	623.643	-0.1961	0.37531	0.34288	0.90499
K7ENY1	Y18514	NO	Titin	TTN	1	66.682	1	0.0257092	66.682	_GY(ph)VIEK(ac)R_	GY(1)VIEKR	2	493.739	1.3235	0.13445
Q8N165	Y8	NO	Serine/threonine-protein kinase PDIK1L	PDIK1L	0.999934	42.0052	1	0.0145943	58.32	_VSSQ(de)PK(ac)Y(ph)DLIREVGR_	VSSQPKY(1)DLIREVGR	3	623.975	0.57645	0.01851	0.021328	0.80708
Q9UID3	Y579	YES	Protein fat-free homolog	FFR	0.999296	31.5214	2	0.000889496	70.41	_LLTHY(ph)VK(ac)VQGLVIS(ph)QMLR_	LLT(0.001)HY(0.999)VKVQGLVIS(1)QMLR	3	767.393	1.0766	0.0011736	0.0019258	1.6617
H0YG15	Y5	NO	Nuclear pore complex protein Nup107	NUP107	1	33.7821	2	0.00208347	63.473	_(ac)ERAIY(ph)AALS(ph)GNLK_	ERAIY(1)AALS(1)GNLK	2	804.365	-5.5642
Q9NZH7	Y12	NO	Interleukin-36 beta	IL36B	1	33.8356	3	0.0213482	33.836	_EAAPK(ac)S(ph)Y(ph)AIRDS(ph)R_	EAAPKS(1)Y(1)AIRDS(1)R	3	582.561	-0.6954
Q8N8W4	Y113	NO	Patatin-like phospholipase domain-containing protein 1	PNPLA1	1	31.3724	2	0.03511	31.372	_VLPEDS(ph)Y(ph)K_	VLPEDS(1)Y(1)K	2	555.711	0.63761
P61601	Y129	YES	Neurocalcin-delta	NCALD	1	47.2879	1	0.0297115	47.288	_AEMLEIVQ(de)AIY(ph)K_	AEMLEIVQAIY(1)K	2	744.856	-0.97263
F2Z3L4	Y152	NO	Zinc finger protein 585B	ZNF585B	0.999786	36.6934	2	0.0238845	36.693	_ASQ(de)N(de)S(ph)Y(ph)RR_	ASQNS(1)Y(1)RR	2	572.197	-0.43168
P51784	Y195	YES	Ubiquitin carboxyl-terminal hydrolase 11	USP11	1	37.4256	1	0.0420568	37.426	_VEVY(ph)PVELLLVR_	VEVY(1)PVELLLVR	2	754.91	-1.4216
P62993	Y209	YES	Growth factor receptor-bound protein 2	GRB2	0.999999	59.5987	1	0.00901774	92.439	_NY(ph)VTPVNR_	NY(1)VTPVNR	2	521.74	3.6834
Q5T655	Y245	NO	Coiled-coil domain-containing protein 147	CCDC147	1	40.9871	1	0.0147432	40.987	_ALQ(de)Q(de)Y(ph)VQ(de)K_	ALQQY(1)VQK	2	530.734	5.1899
Q6ZWE6	Y359	NO	Pleckstrin homology domain-containing family M member 3	PLEKHM3	1	41.5021	1	0.0212108	41.502	_Q(de)Y(ph)Q(de)N(de)ILK_	QY(1)QNILK	2	495.215	4.1583
O43182	Y407	YES	Rho GTPase-activating protein 6	ARHGAP6	0.999992	50.878	1	0.0299948	50.878	_LSLN(de)PIY(ph)R_	LSLNPIY(1)R	2	528.76	-4.0196
Q96T58	Y478	NO	Msx2-interacting protein	SPEN	0.997071	27.2362	1	0.0173536	40.085	_VN(de)GVPQY(ph)AFLQYCDIASVCK_	VNGVPQY(0.997)AFLQY(0.002)CDIAS(0.001)VCK	3	805.025	4.4841
A2A274	Y497	NO	Aconitate hydratase, mitochondrial	ACO2	0.992455	18.2046	3	0.019907	37.476	_NT(ph)IVTS(ph)Y(ph)N(de)R_	NT(0.533)IVT(0.533)S(0.942)Y(0.992)NR	2	654.719	0.25225
Q8WWW8-2	Y506	YES	GRB2-associated-binding protein 3	GAB3	0.849064	7.50148	1	0.00728281	59.227	_EDEESY(ph)IEM(ox)EEHR_	EDEES(0.151)Y(0.849)IEMEEHR	3	597.885	-0.2416
P14784	Y536	YES	Interleukin-2 receptor subunit beta	IL2RB	0.998052	27.2371	1	6.97811e-31	143.95	_LPLNTDAY(ph)LSLQELQGQDPTHLV_	LPLNT(0.002)DAY(0.998)LSLQELQGQDPTHLV	4	662.077	0.12043
Q8NE01	Y646	YES	Metal transporter CNNM3	CNNM3	0.999962	44.2138	2	0.03623	51.546	_VT(ph)RLQY(ph)LNALLATR_	VT(1)RLQY(1)LNALLATR	2	896.45	1.4359
Q9BZF9	Y744	NO	Uveal autoantigen with coiled-coil domains and ankyrin repeats	UACA	0.965915	15.4424	1	0.00215135	52.298	_LLK(ac)EQAHN(de)LTIEMKNHY(ph)VPLK_	LLKEQAHNLT(0.034)IEMKNHY(0.966)VPLK	3	881.452	-1.6903
Q8TB72	Y1003	YES	Pumilio homolog 2	PUM2	0.986367	18.6576	1	0.0388595	43.512	_DQYAN(de)Y(ph)VVQ(de)K_	DQY(0.014)ANY(0.986)VVQK	2	655.271	2.2297
O75116	Y1084	NO	Rho-associated protein kinase 2	ROCK2	0.999928	45.3811	1	0.00949617	53.756	_LTQ(de)Q(de)M(ox)IKY(ph)QK_	LTQQMIKY(1)QK	2	689.82	-5.3566
P52333	Y785	YES	Tyrosine-protein kinase JAK3	JAK3	0.718815	5.04074	1	3.55736e-32	140.2	_DLN(de)SLISSDY(ph)ELLSDPTPGALAPR_	DLNSLIS(0.056)S(0.225)DY(0.719)ELLSDPTPGALAPR	3	875.749	0.035363	49.218	55.609	1.1086
P52333	Y506	YES	Tyrosine-protein kinase JAK3	JAK3	0.557514	6.15312	1	0.000116878	77.681	_GHSPPTSSLVQPQ(de)SQY(ph)QLSQM(ox)TFHK_	GHSPPTSSLVQPQS(0.295)QY(0.558)QLS(0.12)QMT(0.027)FHK	3	970.776	-1.9503	13.225	9.9342	0.74548
O00560	Y56	YES	Syntenin-1	SDCBP	0.749679	4.76392	1	2.73631e-30	138.97	_LYPELSQY(ph)M(ox)GLSLNEEEIR_	LYPELS(0.25)QY(0.75)MGLSLNEEEIR	3	794.031	1.0642	0.99029	1.16	1.1766
P13671	Y55	NO	Complement component C6	C6	0.49993	0	1	0.0370738	39.73	_Y(ph)YQENFCEQICSK_	Y(0.5)Y(0.5)QENFCEQICSK	2	924.852	0.38343	0.16771
P13671	Y56	NO	Complement component C6	C6	0.49993	0	1	0.0370738	39.73	_Y(ph)YQENFCEQICSK_	Y(0.5)Y(0.5)QENFCEQICSK	2	924.852	0.38343	0.16771
Q13541	Y34	YES	Eukaryotic translation initiation factor 4E-binding protein 1	EIF4EBP1	0.400338	3.10118		9.9953e-29	90.3	_VVLGDGVQLPPGDY(ph)STTPGGTLFSTT(ph)PGGTRIIYDRK_	VVLGDGVQLPPGDY(0.4)S(0.166)T(0.18)T(0.196)PGGT(0.059)LFS(0.035)T(0.152)T(0.683)PGGT(0.12)RIIY(0.01)DRK	5	799.99	0.15182
Q8IVM0	Y145	YES	Coiled-coil domain-containing protein 50	CCDC50	0.421023	0		0.00496485	38.028	_AYADSYY(ph)YEDGGM(ox)KPR_	AYADS(0.083)Y(0.075)Y(0.421)Y(0.421)EDGGMKPR	3	661.261	-0.61982
Q8IVM0	Y146	YES	Coiled-coil domain-containing protein 50	CCDC50	0.421023	0		0.00496485	38.028	_AYADSYY(ph)YEDGGM(ox)KPR_	AYADS(0.083)Y(0.075)Y(0.421)Y(0.421)EDGGMKPR	3	661.261	-0.61982
Q5R3I4	Y152	NO	Tetratricopeptide repeat protein 38	TTC38	0.333316	0		0.013257	38.028	_FSHDAY(ph)FYLGYQ(de)EQM(ox)R_	FSHDAY(0.333)FY(0.333)LGY(0.333)QEQMR	4	538.718	-0.84841
Q5R3I4	Y154	NO	Tetratricopeptide repeat protein 38	TTC38	0.333316	0		0.013257	38.028	_FSHDAY(ph)FYLGYQ(de)EQM(ox)R_	FSHDAY(0.333)FY(0.333)LGY(0.333)QEQMR	4	538.718	-0.84841
Q5R3I4	Y157	NO	Tetratricopeptide repeat protein 38	TTC38	0.333316	0		0.013257	38.028	_FSHDAY(ph)FYLGYQ(de)EQM(ox)R_	FSHDAY(0.333)FY(0.333)LGY(0.333)QEQMR	4	538.718	-0.84841
Q15365	Y183	YES	Poly(rC)-binding protein 1	PCBP1	0.327618	0		0.0113767	39.086	_VM(ox)TIPY(ph)QPM(ox)PASSPVICAGGQDR_	VMT(0.017)IPY(0.328)QPMPAS(0.328)S(0.328)PVICAGGQDR	4	647.54	-1.2111
Q93052	Y296	YES	Lipoma-preferred partner	LPP	0.317298	0		0.0333793	40.025	_Y(ph)YEGYYAAGPGYGGR_	Y(0.317)Y(0.317)EGY(0.317)Y(0.048)AAGPGYGGR	3	575.231	-0.076307
Q93052	Y297	YES	Lipoma-preferred partner	LPP	0.317298	0		0.0333793	40.025	_Y(ph)YEGYYAAGPGYGGR_	Y(0.317)Y(0.317)EGY(0.317)Y(0.048)AAGPGYGGR	3	575.231	-0.076307
Q5JQC9	Y554	NO	A-kinase anchor protein 4	AKAP4	0.527656	6.97072	1	0.030557	33.088	_LIQY(ph)HLTQ(de)Q(de)TK_	LIQY(0.528)HLT(0.236)QQT(0.236)K	2	727.85	0.54771
B4DT31	Y647	YES	Far upstream element-binding protein 1	FUBP1	0.327884	0		0.00494676	59.975	_QQAAYY(ph)AQTSPQGM(ox)PQHPPAPQGQ_	QQAAY(0.016)Y(0.328)AQT(0.328)S(0.328)PQGMPQHPPAPQGQ	3	893.055	0.32418
P23458	Y1034	YES	Tyrosine-protein kinase JAK1	JAK1	0.746088	6.56654	2	0.0152839	68.944	_AIETDKEY(ph)Y(ph)TVKDDR_	AIET(0.254)DKEY(0.746)Y(0.746)T(0.254)VKDDR	3	669.278	-0.11142
P23458	Y1035	YES	Tyrosine-protein kinase JAK1	JAK1	0.746088	6.56654	2	0.0152839	68.944	_AIETDKEY(ph)Y(ph)TVKDDR_	AIET(0.254)DKEY(0.746)Y(0.746)T(0.254)VKDDR	3	669.278	-0.11142
